# Supplementary material for: Functional and antigenic characterization of SARS-CoV-2 spike fusion peptide by deep mutational scanning
Source: Nat Commun. 2024 May 14;15:4056. doi: 10.1038/s41467-024-48104-8 (PMC11094058; doi:10.1038/s41467-024-48104-8)
Supplement: Supplementary file 4 — Source Data [file 41467_2024_48104_MOESM4_ESM.xlsx]

## Sheet: Figure 1
Figure 1
		Read count																Frequency																	Fitness
mut	mut_class	Rep1_Calu3_CoV44-62	Rep1_Calu3_CoV44-79	Rep1_Calu3_noAb	Rep1_E6_CoV44-62	Rep1_E6_CoV44-79	Rep1_E6_noAb	Rep1_P0	Rep1_ipt	Rep2_Calu3_CoV44-62	Rep2_Calu3_CoV44-79	Rep2_Calu3_noAb	Rep2_E6_CoV44-62	Rep2_E6_CoV44-79	Rep2_E6_noAb	Rep2_P0	Rep2_ipt	Rep1_Calu3_CoV44-62_freq	Rep1_Calu3_CoV44-79_freq	Rep1_Calu3_noAb_freq	Rep1_E6_CoV44-62_freq	Rep1_E6_CoV44-79_freq	Rep1_E6_noAb_freq	Rep1_P0_freq	Rep1_ipt_freq	Rep2_Calu3_CoV44-62_freq	Rep2_Calu3_CoV44-79_freq	Rep2_Calu3_noAb_freq	Rep2_E6_CoV44-62_freq	Rep2_E6_CoV44-79_freq	Rep2_E6_noAb_freq	Rep2_P0_freq	Rep2_ipt_freq	avg_ipt_freq	fit_P0_Rep1	fit_P0_Rep2	fit_Calu3_noAb_Rep1	fit_Calu3_noAb_Rep2	fit_E6_noAb_Rep1	fit_E6_noAb_Rep2	fit_Calu3_CoV44-62_Rep1	fit_Calu3_CoV44-62_Rep2	fit_E6_CoV44-62_Rep1	fit_E6_CoV44-62_Rep2	fit_Calu3_CoV44-79_Rep1	fit_Calu3_CoV44-79_Rep2	fit_E6_CoV44-79_Rep1	fit_E6_CoV44-79_Rep2	fit_P0
D808E	missense	0	0	0	0	0	0	8	515	193	4	2	13	1	0	295	620	1.16862e-06	1.37809e-06	8.48389e-07	1.04489e-06	1.18686e-06	1.0749e-05	6.73414e-06	0.000378576	0.000237654	5.1581e-06	2.08201e-06	1.67687e-05	2.12409e-06	1.44953e-05	0.000226443	0.00047525	0.000426913	0.236489	0.889923	-0.108739	0.0468812	0.163231	0.0376005	-0.113087	1.03077	-0.0743947	0.726293	-0.129071	0.174783	-0.0746575	0.0606358	0.563206
D808D	silent	31	19	13	8	8	0	74	2480	5292	2289	6089	166	252	30	4226	1133	3.73957e-05	2.75618e-05	1.18775e-05	9.40403e-06	1.06817e-05	1.0749e-05	5.61179e-05	0.00182024	0.00648402	0.00236241	0.00422648	0.000200027	0.000268697	0.000449354	0.00323369	0.000867847	0.00134405	0.364885	1.30429	0.110783	1.36536	-0.563213	1.62135	0.334869	1.66127	0.105897	1.3195	0.225463	1.34558	0.113101	1.27273	0.834585
D808R	missense	29	16	5	11	55	9	756	3804	2	8	0	0	7	1	128	2091	3.50585e-05	2.34275e-05	5.09034e-06	1.25387e-05	6.64642e-05	0.00010749	0.000566416	0.00279163	3.67506e-06	9.28458e-06	6.94003e-07	1.19777e-06	8.49636e-06	2.89905e-05	9.86861e-05	0.001601	0.00219631	0.804785	0.477901	-0.151094	-0.387966	0.304152	-0.254001	0.218546	-0.224534	0.0656429	-0.491747	0.0786736	0.0419597	0.532537	0.109757	0.641343
D808K	missense	0	0	0	0	0	0	1	208	0	0	0	0	0	0	1	468	1.16862e-06	1.37809e-06	8.48389e-07	1.04489e-06	1.18686e-06	1.0749e-05	1.49648e-06	0.000153338	1.22502e-06	1.03162e-06	6.94003e-07	1.19777e-06	1.06204e-06	1.44953e-05	1.53002e-06	0.000358924	0.000256131	0.096339	-0.0603015	0.0768966	-0.106872	0.581327	0.194603	0.100506	-0.132048	0.185517	-0.0191238	0.095717	-0.106799	0.196019	-0.0573168	0.0180188
D808H	missense	560	631	63	115	644	65	4059	883	17	6	3	1	5	3	331	507	0.000655594	0.000870952	5.42969e-05	0.000121207	0.000765525	0.000709433	0.00303785	0.000648567	2.20503e-05	7.22134e-06	2.77601e-06	2.39553e-06	6.37227e-06	5.79811e-05	0.000253983	0.000388771	0.000518669	1.53768	0.953511	0.634922	0.13872	1.85237	0.925242	1.25562	0.523256	1.13785	0.174717	1.34101	0.288653	1.70162	0.432285	1.24559
D808Q	missense	6	0	1	0	5	2	99	736	0	0	1	0	0	0	0	161	8.18031e-06	1.37809e-06	1.69678e-06	1.04489e-06	7.12116e-06	3.2247e-05	7.48238e-05	0.000540717	1.22502e-06	1.03162e-06	1.38801e-06	1.19777e-06	1.06204e-06	1.44953e-05	7.65009e-07	0.000123978	0.000332348	0.715436	0.0142135	-0.0395877	0.223265	0.50655	0.789111	0.262551	0.115806	-0.176914	0.316869	-0.217736	0.118475	0.355202	0.246705	0.364825
D808N	missense	2	2	0	0	1	0	15	322	442	1	0	9	28	0	191	347	3.50585e-06	4.13426e-06	8.48389e-07	1.04489e-06	2.37372e-06	1.0749e-05	1.19718e-05	0.000236977	0.000542683	2.06324e-06	6.94003e-07	1.19777e-05	3.07993e-05	1.44953e-05	0.000146882	0.000266323	0.00025165	0.480185	0.91939	-0.0125182	-0.0507758	0.379944	0.36149	0.257266	1.35832	0.0603261	0.802991	0.260693	0.103331	0.273237	0.99108	0.699788
D808S	missense	129	153	1	59	76	20	1504	2790	18	168	0	1	46	1	547	1527	0.00015192	0.000212226	1.69678e-06	6.26935e-05	9.13883e-05	0.000225729	0.0011261	0.00204768	2.32754e-05	0.000174344	6.94003e-07	2.39553e-06	4.99161e-05	2.89905e-05	0.000419225	0.00116937	0.00160853	1.03757	0.832611	-0.313093	-0.328907	0.790752	-0.0783007	0.638337	0.279095	0.617622	-0.173359	0.703875	0.730034	0.720731	0.706033	0.935092
D808T	missense	0	0	0	0	0	0	11	1053	2	0	0	0	1	0	125	2493	1.16862e-06	1.37809e-06	8.48389e-07	1.04489e-06	1.18686e-06	1.0749e-05	8.97886e-06	0.000773292	3.67506e-06	1.03162e-06	6.94003e-07	1.19777e-06	2.12409e-06	1.44953e-05	9.63911e-05	0.00190865	0.00134097	0.136903	0.437748	-0.255445	-0.421008	-0.167185	-0.739959	-0.281887	-0.265517	-0.2798	-0.547303	-0.306719	-0.460928	-0.28857	-0.336996	0.287325
D808P	missense	8	1	0	2	0	2	152	684	0	0	0	0	0	0	2	332	1.05175e-05	2.75618e-06	8.48389e-07	3.13468e-06	1.18686e-06	3.2247e-05	0.00011448	0.000502566	1.22502e-06	1.03162e-06	6.94003e-07	1.19777e-06	1.06204e-06	1.44953e-05	2.29503e-06	0.000254844	0.000378705	0.831803	0.0903821	-0.166932	-0.042493	0.540399	0.386131	0.339238	-0.0521986	0.160074	0.0891204	-0.0271362	-0.0342242	-0.159508	0.0406275	0.461093
D808G	missense	1	171	0	2	0	0	266	2291	2	3	1	2	0	0	113	1870	2.33723e-06	0.000237031	8.48389e-07	3.13468e-06	1.18686e-06	1.0749e-05	0.00019978	0.00168158	3.67506e-06	4.12648e-06	1.38801e-06	3.5933e-06	1.06204e-06	1.44953e-05	8.7211e-05	0.00143187	0.00155673	0.679829	0.47549	-0.415008	-0.236674	-0.526557	-0.579216	-0.301665	-0.198502	-0.187261	-0.10921	0.780361	-0.106233	-0.521228	-0.453037	0.577659
D808C	missense	0	0	0	0	0	0	39	1833	0	2	0	0	0	1	82	1280	1.16862e-06	1.37809e-06	8.48389e-07	1.04489e-06	1.18686e-06	1.0749e-05	2.99295e-05	0.00134556	1.22502e-06	3.09486e-06	6.94003e-07	1.19777e-06	1.06204e-06	2.89905e-05	6.34957e-05	0.000980346	0.00116295	0.288671	0.487875	-0.369218	-0.295761	-0.423429	0.020309	-0.412794	-0.366329	-0.439096	-0.336717	-0.444488	-0.0869167	-0.454463	-0.34469	0.388273
D808A	missense	7	3	0	0	1	0	26	1348	2	1	2	0	0	0	120	1048	9.34893e-06	5.51235e-06	8.48389e-07	1.04489e-06	2.37372e-06	1.0749e-05	2.02024e-05	0.000989726	3.67506e-06	2.06324e-06	2.08201e-06	1.19777e-06	1.06204e-06	1.44953e-05	9.2566e-05	0.000802797	0.000896261	0.268614	0.604073	-0.306132	-0.0516739	-0.281345	-0.255603	0.151237	-0.0635857	-0.350768	-0.273564	-0.0232941	-0.130501	-0.154882	-0.287546	0.436343
D808V	missense	2	1	9	2	1	0	186	2811	8	3	2	8	10	0	458	2882	3.50585e-06	2.75618e-06	8.48389e-06	3.13468e-06	2.37372e-06	1.0749e-05	0.000139921	0.00206309	1.10252e-05	4.12648e-06	2.08201e-06	1.07799e-05	1.16825e-05	1.44953e-05	0.000351139	0.00220635	0.00213472	0.548946	0.668999	0.0159476	-0.241729	-0.621148	-0.821021	-0.254163	-0.0431564	-0.246064	0.101378	-0.37839	-0.197859	-0.374871	0.109111	0.608972
D808I	missense	14	4	0	0	2	0	271	341	0	0	0	0	0	0	4	233	1.75292e-05	6.89044e-06	8.48389e-07	1.04489e-06	3.56058e-06	1.0749e-05	0.000203521	0.000250916	1.22502e-06	1.03162e-06	6.94003e-07	1.19777e-06	1.06204e-06	1.44953e-05	3.82504e-06	0.00017908	0.000214998	1.1283	0.26438	-0.0242586	0.0238334	0.353501	0.583453	0.624124	0.0300664	0.0438882	0.20064	0.37353	0.0405462	0.377554	0.141535	0.696339
D808L	missense	12	1	1	0	0	0	162	2469	15	0	1	1	0	0	235	2021	1.5192e-05	2.75618e-06	1.69678e-06	1.04489e-06	1.18686e-06	1.0749e-05	0.000121963	0.00181217	1.96003e-05	1.03162e-06	1.38801e-06	2.39553e-06	1.06204e-06	1.44953e-05	0.000180542	0.00154743	0.0016798	0.547152	0.606448	-0.287997	-0.251264	-0.561157	-0.622624	0.123031	0.173711	-0.524715	-0.261901	-0.346136	-0.416467	-0.543628	-0.475235	0.5768
D808M	missense	1	2	0	0	0	0	89	859	4	0	4	4	4	0	86	518	2.33723e-06	4.13426e-06	8.48389e-07	1.04489e-06	1.18686e-06	1.0749e-05	6.73414e-05	0.000630959	6.12509e-06	1.03162e-06	3.47002e-06	5.98883e-06	5.31022e-06	1.44953e-05	6.65557e-05	0.000397189	0.000514074	0.654803	0.679383	-0.213664	0.176641	-0.0730829	0.137949	-0.0699978	0.219594	-0.221301	0.457565	0.0171243	-0.128267	-0.227648	0.374014	0.667093
D808F	missense	0	0	0	0	0	0	1	540	0	1	0	0	0	0	2	350	1.16862e-06	1.37809e-06	8.48389e-07	1.04489e-06	1.18686e-06	1.0749e-05	1.49648e-06	0.000396917	1.22502e-06	2.06324e-06	6.94003e-07	1.19777e-06	1.06204e-06	1.44953e-05	2.29503e-06	0.000268619	0.000332768	-0.125706	0.079776	-0.118457	-0.0523894	0.141344	0.356689	-0.124268	-0.0644731	-0.0880011	0.0724809	-0.140839	0.101512	-0.0888275	0.0255713	-0.0229652
D808Y	missense	1	1	0	0	2	0	8	898	18	3	3	0	1	0	63	1617	2.33723e-06	2.75618e-06	8.48389e-07	1.04489e-06	3.56058e-06	1.0749e-05	6.73414e-06	0.000659573	2.32754e-05	4.12648e-06	2.77601e-06	1.19777e-06	2.12409e-06	1.44953e-05	4.89605e-05	0.00123825	0.000948912	0.106875	0.388448	-0.222773	-0.0790585	-0.0936001	-0.497964	-0.0804794	0.265751	-0.234055	-0.410537	-0.0947548	-0.0754449	0.0880993	-0.213244	0.247662
D808W	missense	1	0	0	0	0	0	3	724	0	0	0	0	0	0	0	1633	2.33723e-06	1.37809e-06	8.48389e-07	1.04489e-06	1.18686e-06	1.0749e-05	2.99295e-06	0.000531913	1.22502e-06	1.03162e-06	6.94003e-07	1.19777e-06	1.06204e-06	1.44953e-05	7.65009e-07	0.0012505	0.000891204	-0.0322281	-0.451419	-0.178589	-0.341516	0.00591301	-0.503468	-0.0296411	-0.423078	-0.172192	-0.413647	-0.213653	-0.371316	-0.176506	-0.4143	-0.241824
D808_	nonsense	1	3	0	1	0	0	13	892	0	0	0	0	0	0	10	1976	2.33723e-06	5.51235e-06	8.48389e-07	2.08978e-06	1.18686e-06	1.0749e-05	1.04753e-05	0.00065517	1.22502e-06	1.03162e-06	6.94003e-07	1.19777e-06	1.06204e-06	1.44953e-05	8.41509e-06	0.00151299	0.00108408	0.211591	-0.00670782	-0.221398	-0.377337	-0.0905022	-0.610036	-0.0788968	-0.467507	-0.0327904	-0.473876	0.0793118	-0.411697	-0.238925	-0.468798	0.102442
P809E	missense	1999	2282	4061	54	31	14	1735	2153	4	5989	4763	24	21	2	715	933	0.00233723	0.00314618	0.00344616	5.7469e-05	3.79795e-05	0.000161235	0.00129894	0.00158033	6.12509e-06	0.0061794	0.00330623	2.99441e-05	2.3365e-05	4.34858e-05	0.000547746	0.000714788	0.00114756	1.13139	0.985656	1.30451	1.35567	0.754946	0.423758	1.34556	0.082594	0.667104	0.780555	1.43894	1.59047	0.535344	0.629709	1.05853
P809D	missense	5	8	25	1	0	0	22	508	3	15	346	0	6	0	178	426	7.0117e-06	1.24028e-05	2.20581e-05	2.08978e-06	1.18686e-06	1.0749e-05	1.72095e-05	0.00037344	4.90008e-06	1.65059e-05	0.000240819	1.19777e-06	7.43431e-06	1.44953e-05	0.000136937	0.000326782	0.000350111	0.458732	0.864049	0.563283	1.01037	0.16955	0.247073	0.313597	0.21306	0.128873	0.0105303	0.420824	0.500654	-0.0705668	0.52605	0.66139
P809R	missense	76	177	12	33	56	17	878	2799	72	267	965	25	260	23	2774	3605	8.99834e-05	0.0002453	1.10291e-05	3.55263e-05	6.7651e-05	0.000193482	0.000657701	0.00205429	8.94264e-05	0.000276474	0.000670407	3.11419e-05	0.000277194	0.000347887	0.0021229	0.00275966	0.00240697	0.911273	0.986431	0.0707159	0.801754	0.717951	0.831221	0.513801	0.392735	0.453352	0.365968	0.739097	0.645784	0.629692	0.950775	0.948852
P809K	missense	8	2	0	17	36	3	129	713	23	12	291	19	66	4	629	1627	1.05175e-05	4.13426e-06	8.48389e-07	1.88081e-05	4.39138e-05	4.2996e-05	9.7271e-05	0.000523843	2.94005e-05	1.34111e-05	0.000202649	2.39553e-05	7.1157e-05	7.24764e-05	0.000481955	0.0012459	0.000884873	0.784091	0.847933	-0.175449	0.72634	0.654302	0.398699	0.329438	0.318785	0.663434	0.534401	0.0633989	0.173032	0.909529	0.789303	0.816012
P809H	missense	4	2	0	1	1	0	7	1353	49	37	1903	25	76	9	1112	881	5.84308e-06	4.13426e-06	8.48389e-07	2.08978e-06	2.37372e-06	1.0749e-05	5.9859e-06	0.000993394	6.12509e-05	3.92016e-05	0.00132138	3.11419e-05	8.17774e-05	0.000144953	0.000851454	0.000674992	0.000834193	-0.0162356	1.08607	-0.306892	1.19403	-0.283056	1.12914	0.0392846	0.632829	-0.152493	0.811058	-0.0957672	0.530236	-0.15599	1.00438	0.534918
P809Q	missense	18	16	17	2	11	0	12	553	7843	7770	9231	563	1571	138	16707	874	2.22037e-05	2.34275e-05	1.5271e-05	3.13468e-06	1.42423e-05	1.0749e-05	9.7271e-06	0.000406455	0.00960905	0.00801672	0.00640704	0.00067554	0.00166953	0.00201484	0.0127818	0.000669635	0.000538045	0.305751	1.63342	0.470351	1.49231	0.130359	2.60553	0.565994	1.81344	0.221115	1.78614	0.557938	1.65947	0.64828	1.86933	0.969586
P809N	missense	1	2	0	1	0	0	3	397	55	14	3	69	98	8	1149	1120	2.33723e-06	4.13426e-06	8.48389e-07	2.08978e-06	1.18686e-06	1.0749e-05	2.99295e-06	0.000292002	6.86011e-05	1.54743e-05	2.77601e-06	8.38436e-05	0.000105142	0.000130457	0.00087976	0.000857898	0.00057495	0.107786	1.04435	-0.0554059	-0.0100724	0.28335	0.936111	0.112094	0.603344	0.199618	1.04831	0.20876	0.282432	0.003108	1.00768	0.576068
P809S	missense	9068	3258	2674	595	713	138	11108	3239	2859	6536	1523	498	2247	262	3877	1336	0.0105982	0.00449119	0.00226944	0.000622755	0.000847418	0.00149411	0.00831218	0.0023771	0.00350355	0.0067437	0.00105766	0.000597685	0.00238748	0.00381226	0.0029667	0.0010232	0.00170015	1.46944	1.25375	1.13486	1.07398	1.59606	2.72506	1.60634	1.47934	1.23499	1.61343	1.42593	1.53298	1.34305	1.85038	1.36159
P809T	missense	356	567	939	226	198	22	2184	2654	1424	27	11	12	5	3	178	891	0.000417196	0.000782754	0.000797486	0.00023719	0.000236185	0.000247227	0.0016349	0.0019479	0.00174565	2.88854e-05	8.32804e-06	1.5571e-05	6.37227e-06	5.79811e-05	0.000136937	0.000682645	0.00131527	1.13628	0.71563	0.960946	0.239411	0.855947	0.610382	0.888889	1.41127	1.01465	0.588406	1.04092	0.46313	1.02006	0.27127	0.925954
P809P	silent	434	2397	6376	711	736	91	4841	1172	182	1715	453	12	71	6	418	1469	0.000508348	0.00330466	0.00541018	0.000743963	0.000874716	0.000988907	0.00362297	0.000860599	0.000224178	0.00177026	0.000315078	1.5571e-05	7.64672e-05	0.000101467	0.000320539	0.00112499	0.000992793	1.51276	0.786332	1.52199	0.828499	1.87516	0.643974	1.12865	0.816244	1.57832	0.430508	1.60233	1.22944	1.65684	0.839086	1.14955
P809G	missense	1079	2121	1104	213	686	84	9239	7746	74	42	12	17	99	11	2751	2679	0.00126211	0.0029243	0.00093747	0.000223607	0.000815373	0.000913664	0.00691372	0.00568377	9.18764e-05	4.43597e-05	9.02205e-06	2.15598e-05	0.000106204	0.000173943	0.0021053	0.002051	0.00386738	1.22291	1.04455	0.774208	0.0476512	0.96526	0.609546	0.897425	0.468235	0.689727	0.343545	1.10239	0.320907	1.07043	0.761279	1.13373
P809C	missense	0	6	1	0	0	0	11	490	16	11	3	0	0	0	401	1271	1.16862e-06	9.64662e-06	1.69678e-06	1.04489e-06	1.18686e-06	1.0749e-05	8.97886e-06	0.000360234	2.08253e-05	1.23794e-05	2.77601e-06	1.19777e-06	1.06204e-06	1.44953e-05	0.000307533	0.000973458	0.000666846	0.315248	0.807135	0.0438347	-0.0338284	0.186206	-0.363404	-0.10135	0.295917	-0.0601124	-0.334489	0.367272	0.208363	-0.0597838	-0.342673	0.561191
P809A	missense	38	33	60	24	10	0	185	1057	22	2595	100	11	26	2	577	1472	4.5576e-05	4.6855e-05	5.17518e-05	2.61223e-05	1.30555e-05	1.0749e-05	0.000139172	0.000776227	2.81754e-05	0.00267809	7.00943e-05	1.43732e-05	2.86752e-05	4.34858e-05	0.000442175	0.00112728	0.000951755	0.77591	0.850735	0.588155	0.545574	-0.168938	0.168966	0.583046	0.33219	0.644813	0.404564	0.569423	1.31674	0.428456	0.557983	0.813322
P809V	missense	38	653	233	83	40	11	1000	2578	20	10	7	26	112	1	358	2884	4.5576e-05	0.00090127	0.000198523	8.77709e-05	4.86613e-05	0.000128988	0.000748986	0.00189214	2.57254e-05	1.13478e-05	5.55203e-06	3.23397e-05	0.000120011	2.89905e-05	0.000274638	0.00220788	0.00205001	0.960811	0.619353	0.681289	-0.0574749	0.568413	-0.433753	0.372466	0.154241	0.737105	0.448406	1.08321	0.0163736	0.555638	0.775153	0.790082
P809I	missense	88	281	6	66	193	9	2282	864	1	11	5	0	2	0	57	348	0.000104007	0.000388621	5.93873e-06	7.00077e-05	0.000230251	0.00010749	0.00170823	0.000634628	2.45004e-06	1.23794e-05	4.16402e-06	1.19777e-06	3.18613e-06	1.44953e-05	4.43705e-05	0.000267089	0.000450858	1.40835	0.677644	0.184838	0.285515	0.989438	0.359885	0.825639	0.0984757	0.986241	0.0742871	1.1457	0.482435	1.34832	0.341411	1.04299
P809L	missense	8	17	4	7	7	0	196	1478	11	66	31	1	8	0	93	1468	1.05175e-05	2.48056e-05	4.24195e-06	8.35913e-06	9.49488e-06	1.0749e-05	0.000147403	0.0010851	1.47002e-05	6.91186e-05	2.22081e-05	2.39553e-06	9.5584e-06	1.44953e-05	7.19108e-05	0.00112422	0.00110466	0.711116	0.485359	0.00555068	0.330014	-0.323906	-0.443934	0.15733	0.181131	0.220791	-0.160912	0.32792	0.542308	0.232753	0.244556	0.598238
P809M	missense	25	20	115	46	114	8	486	961	89	4640	1581	77	184	22	2782	973	3.0384e-05	2.89399e-05	9.84132e-05	4.91099e-05	0.000136489	9.67409e-05	0.000364392	0.000705794	0.000110252	0.00478775	0.00109791	9.34257e-05	0.000196478	0.000333391	0.00212902	0.000745399	0.000725597	1.02283	1.25072	0.739708	1.14055	0.891529	1.53947	0.5097	0.746745	0.853713	1.12694	0.473238	1.52751	1.15987	1.2267	1.13678
P809F	missense	870	678	393	410	428	95	7493	2765	17	10	352	1	45	6	372	1022	0.00101786	0.000935722	0.000334265	0.00042945	0.000509163	0.0010319	0.0056073	0.00202934	2.20503e-05	1.13478e-05	0.000244983	2.39553e-06	4.88541e-05	0.000101467	0.000285348	0.000782899	0.00140612	1.41446	0.83594	0.773931	0.849346	1.498	0.846722	1.09	0.360039	1.1736	-0.0465419	1.07513	0.236091	1.23786	0.814632	1.1252
P809Y	missense	20	14	129	62	24	12	729	1017	0	3	4	0	0	0	3	322	2.45409e-05	2.06713e-05	0.000110291	6.58282e-05	2.96715e-05	0.000139737	0.000546214	0.00074688	1.22502e-06	4.12648e-06	3.47002e-06	1.19777e-06	1.06204e-06	1.44953e-05	3.06003e-06	0.000247191	0.000497035	1.10412	0.154484	0.75149	0.265795	1.03547	0.403183	0.445853	-0.0450894	0.9217	0.0987577	0.375477	0.266023	0.685879	0.0493478	0.629304
P809W	missense	2	2	4	0	2	0	9	962	85	643	24	70	45	16	2303	2578	3.50585e-06	4.13426e-06	4.24195e-06	1.04489e-06	3.56058e-06	1.0749e-05	7.48238e-06	0.000706528	0.000105352	0.000664363	1.73501e-05	8.50413e-05	4.88541e-05	0.00024642	0.00176258	0.0019737	0.00134011	0.115418	1.01649	0.0936818	0.177803	-0.125414	0.825828	-0.000906708	0.509103	-0.253833	0.789444	-0.0110114	0.902613	0.0675029	0.550177	0.565953
P809_	nonsense	8	11	5	0	0	0	6	778	15	10	24	0	0	0	12	771	1.05175e-05	1.65371e-05	5.09034e-06	1.04489e-06	1.18686e-06	1.0749e-05	5.23767e-06	0.000571532	1.96003e-05	1.13478e-05	1.73501e-05	1.19777e-06	1.06204e-06	1.44953e-05	9.94511e-06	0.000590809	0.000581171	0.0816508	0.2164	0.174685	0.40455	-0.0273208	-0.0841264	0.308847	0.398214	-0.192852	-0.176651	0.38653	0.295749	-0.198021	-0.199855	0.149025
S810E	missense	5643	1422	4649	286	99	46	4278	526	57	189	184	24	44	8	1192	2743	0.00659567	0.00196102	0.00394501	0.000299884	0.000118686	0.000505203	0.00320171	0.000386646	7.10511e-05	0.000196008	0.000128391	2.99441e-05	4.7792e-05	0.000130457	0.000912655	0.00209998	0.00124331	1.6707	0.871393	1.62146	0.542401	1.9346	0.435456	1.92347	0.402799	1.54712	0.439919	1.67153	0.630784	1.29825	0.526154	1.27105
S810D	missense	59	20	32	3	6	0	30	458	6	14	3	1	1	0	147	1005	7.0117e-05	2.89399e-05	2.79969e-05	4.17957e-06	8.30802e-06	1.0749e-05	2.31954e-05	0.000336756	8.57513e-06	1.54743e-05	2.77601e-06	2.39553e-06	2.12409e-06	1.44953e-05	0.000113221	0.000769889	0.000553323	0.552559	0.653085	0.633491	0.0102753	0.217383	-0.232195	0.882215	0.143732	0.357947	-0.0412453	0.657283	0.30537	0.543193	-0.0773334	0.602822
S810R	missense	5278	5583	7866	4943	7475	1400	28865	2843	40	890	7	24	42	13	492	1958	0.00616912	0.00769524	0.00667428	0.00516594	0.00887297	0.0150593	0.0215986	0.00208657	5.02258e-05	0.000919174	5.55203e-06	2.99441e-05	4.56679e-05	0.000202934	0.000377149	0.00149922	0.00179289	1.72281	0.761243	1.38321	0.0152937	2.72521	0.871024	1.50927	0.400494	1.88092	0.546432	1.59228	1.02968	2.08548	0.60953	1.24203
S810K	missense	14	19	0	12	11	0	11	580	1	15	1	3	34	3	80	539	1.75292e-05	2.75618e-05	8.48389e-07	1.35836e-05	1.42423e-05	1.0749e-05	8.97886e-06	0.000426264	2.45004e-06	1.65059e-05	1.38801e-06	4.79106e-06	3.71716e-05	5.79811e-05	6.19657e-05	0.00041326	0.000419762	0.275954	0.656995	-0.133109	-0.00306795	0.108345	0.891077	0.49888	-0.00329944	0.629128	0.374497	0.586524	0.450898	0.634028	0.919204	0.466474
S810H	missense	10	1	7	1	2	0	22	363	1	0	0	42	18	0	111	225	1.28548e-05	2.75618e-06	6.78712e-06	2.08978e-06	3.56058e-06	1.0749e-05	1.72095e-05	0.000267057	2.45004e-06	1.03162e-06	6.94003e-07	5.15039e-05	2.01788e-05	1.44953e-05	8.5681e-05	0.000172957	0.000220007	0.537011	0.897767	0.390056	0.0303728	0.324661	0.602908	0.536089	0.199794	0.225298	1.40047	0.130122	0.0479181	0.358882	0.9936	0.717389
S810Q	missense	497	7	2	46	79	9	646	301	0	2	0	0	1	1	20	381	0.000581971	1.10247e-05	2.54517e-06	4.91099e-05	9.49488e-05	0.00010749	0.00048411	0.000221569	1.22502e-06	3.09486e-06	6.94003e-07	1.19777e-06	2.12409e-06	2.89905e-05	1.60652e-05	0.000292344	0.000256956	1.35965	0.454765	0.226946	-0.0682997	1.47625	0.697012	1.48129	-0.0842068	1.18691	0.0457298	0.521367	0.169503	1.39818	0.199607	0.907205
S810N	missense	1750	107	1013	268	188	18	1064	768	3	7	1	1	1	0	1	309	0.00204625	0.000148834	0.000860267	0.000281076	0.000224317	0.000204231	0.000796874	0.000564195	4.90008e-06	8.25296e-06	1.38801e-06	2.39553e-06	2.12409e-06	1.44953e-05	1.53002e-06	0.000237242	0.000400719	1.25779	0.0231127	1.23103	0.101265	1.34079	0.426158	1.55756	0.287722	1.41982	0.330831	0.936242	0.421621	1.37573	0.259338	0.640451
S810S	silent	4759	3025	9125	1066	540	116	6270	2374	5161	50	126	20	157	6	799	2633	0.00556261	0.00417009	0.0077424	0.0011149	0.000642092	0.00125763	0.0046922	0.00174247	0.00632355	5.26126e-05	8.81384e-05	2.51531e-05	0.000167803	0.000101467	0.000612007	0.00201579	0.00187913	1.40844	0.799126	1.45072	0.479376	1.66002	0.317785	1.5274	1.45892	1.49179	0.397741	1.48472	0.360736	1.35297	0.897055	1.10378
S810T	missense	1322	131	492	303	164	11	1991	1121	821	4203	6001	218	369	35	4259	1387	0.00154608	0.000181908	0.000418256	0.000317647	0.000195832	0.000128988	0.00149049	0.000823182	0.00100697	0.00433693	0.00416541	0.000262311	0.000392957	0.00052183	0.00325894	0.00106223	0.000942707	1.31578	1.26513	1.00531	1.32463	0.953439	1.59194	1.40203	1.1799	1.34636	1.34129	0.892192	1.43149	1.22192	1.32364	1.29046
S810P	missense	9	6	12	8	4	0	42	1010	4	2	27	1	0	0	29	1342	1.16862e-05	9.64662e-06	1.10291e-05	9.40403e-06	5.9343e-06	1.0749e-05	3.21742e-05	0.000741744	6.12509e-06	3.09486e-06	1.94321e-05	2.39553e-06	1.06204e-06	1.44953e-05	2.29503e-05	0.00102779	0.000884769	0.444598	0.273329	0.279954	0.32177	-0.147916	-0.393781	0.272138	-0.0020873	0.364069	-0.132568	0.187632	-0.0969331	0.205925	-0.358208	0.358963
S810G	missense	860	2171	3355	269	189	86	3547	3737	5494	2869	5075	272	299	31	5412	2029	0.00100618	0.00299321	0.00284719	0.000282121	0.000225503	0.000935162	0.00265475	0.00274247	0.00673148	0.00296075	0.00352276	0.00032699	0.000318613	0.000463849	0.00414099	0.00155355	0.00214801	1.16958	1.2368	1.15208	1.22166	1.31315	1.31345	1.0161	1.53423	0.966154	1.29079	1.28944	1.27003	0.903743	1.15493	1.20319
S810C	missense	10	32	51	4	1	1	56	324	177	200	36	25	44	6	2727	531	1.28548e-05	4.54769e-05	4.41162e-05	5.22446e-06	2.37372e-06	2.1498e-05	4.26496e-05	0.000238444	0.000218053	0.000207356	2.56781e-05	3.11419e-05	4.7792e-05	0.000101467	0.00208694	0.000407138	0.000322791	0.775353	1.36854	0.797804	0.548245	0.697746	1.2124	0.562873	1.04677	0.521402	0.970851	0.855567	0.990374	0.271389	0.995349	1.07195
S810A	missense	1733	45	101	105	81	28	1064	1787	1141	60	1293	46	19	6	761	2137	0.00202638	6.33921e-05	8.65357e-05	0.000110759	9.73226e-05	0.000311721	0.000796874	0.00131181	0.00139897	6.29288e-05	0.00089804	5.6295e-05	2.12409e-05	0.000101467	0.000582936	0.00163621	0.00147401	1.0608	0.831354	0.585974	0.954976	1.14607	0.434467	1.35584	1.15583	0.909348	0.718326	0.514098	0.442894	0.87294	0.365597	0.946077
S810V	missense	2079	282	1205	71	156	10	1684	2501	65	19	23	3	7	4	205	2826	0.00243072	0.000389999	0.00102316	7.52322e-05	0.000186337	0.000118239	0.00126078	0.00183565	8.08512e-05	2.06324e-05	1.66561e-05	4.79106e-06	8.49636e-06	7.24764e-05	0.000157592	0.0021635	0.00199957	1.08947	0.511539	1.02432	0.152869	0.542183	0.0900587	1.31943	0.425979	0.70149	-0.148739	0.882409	0.147372	0.966842	0.0236426	0.800504
S810I	missense	45	13	17	41	78	2	724	907	5	1	2	0	2	0	23	681	5.37563e-05	1.92932e-05	1.5271e-05	4.38855e-05	9.3762e-05	3.2247e-05	0.000542473	0.000666176	7.35011e-06	2.06324e-06	2.08201e-06	1.19777e-06	3.18613e-06	1.44953e-05	1.83602e-05	0.000521933	0.000594054	1.12922	0.364894	0.368867	0.0292669	0.410023	-0.0148022	0.658193	0.198422	0.83798	-0.137472	0.386758	-0.0392552	1.06472	0.149802	0.747056
S810L	missense	195	121	649	112	18	11	834	1273	1361	374	1201	93	65	5	2485	2770	0.000229049	0.000168127	0.000551453	0.000118073	2.25503e-05	0.000128988	0.000624779	0.0009347	0.00166848	0.000386858	0.000834192	0.00011259	7.00949e-05	8.69716e-05	0.00190181	0.00212064	0.00152767	1.08313	1.01734	1.03599	0.892359	0.894665	0.203215	0.920714	1.13644	1.02521	0.855444	0.840997	0.772795	0.536503	0.63289	1.05023
S810M	missense	25	36	12	14	33	0	66	493	758	6	2	0	0	1	197	1080	3.0384e-05	5.09893e-05	1.10291e-05	1.56734e-05	4.03533e-05	1.0749e-05	5.0132e-05	0.000362435	0.000929789	7.22134e-06	2.08201e-06	1.19777e-06	1.06204e-06	2.89905e-05	0.000151472	0.000827286	0.00059486	0.715336	0.697237	0.427054	-0.0573228	0.183388	0.115248	0.667213	1.21959	0.716932	-0.283061	0.779881	0.128618	0.994522	-0.29614	0.706287
S810F	missense	3499	582	733	336	208	92	7731	1369	50	292	32	15	5	5	987	1087	0.00409016	0.000803425	0.000622718	0.000352128	0.000248054	0.000999656	0.00578538	0.00100513	6.2476e-05	0.000302265	2.29021e-05	1.91642e-05	6.37227e-06	8.69716e-05	0.000755828	0.000832643	0.000918888	1.58579	1.01978	1.04604	0.39224	1.80834	0.726058	1.58476	0.588504	1.31856	0.591253	1.21197	0.918621	1.2329	0.214461	1.30278
S810Y	missense	10	9	7	0	0	0	14	604	23	18	4	2	2	5	346	400	1.28548e-05	1.37809e-05	6.78712e-06	1.04489e-06	1.18686e-06	1.0749e-05	1.12236e-05	0.000443873	2.94005e-05	1.96008e-05	3.47002e-06	3.5933e-06	3.18613e-06	8.69716e-05	0.000265458	0.000306884	0.000375378	0.3186	1.01007	0.285697	0.225131	0.0896195	1.28428	0.416014	0.645481	-0.120156	0.377635	0.404055	0.550386	-0.122314	0.301688	0.664333
S810W	missense	66	500	57	16	39	4	708	1945	70	18	50	3	11	1	338	837	7.82973e-05	0.000690422	4.92066e-05	1.77632e-05	4.74744e-05	5.37449e-05	0.000530501	0.00142773	8.69763e-05	1.96008e-05	3.53942e-05	4.79106e-06	1.27445e-05	2.89905e-05	0.000259338	0.000641319	0.00103452	0.946039	0.856872	0.452626	0.523155	0.293694	0.257651	0.566912	0.726521	0.358649	0.235597	1.08698	0.394188	0.632589	0.487372	0.901456
S810_	nonsense	39	18	29	5	2	0	42	622	7	8	3	0	2	0	14	915	4.67446e-05	2.61837e-05	2.54517e-05	6.26935e-06	3.56058e-06	1.0749e-05	3.21742e-05	0.000457079	9.80015e-06	9.28458e-06	2.77601e-06	1.19777e-06	3.18613e-06	1.44953e-05	1.14751e-05	0.000701012	0.000579045	0.55763	0.210773	0.551165	0.0278937	0.0760566	-0.179779	0.714189	0.196719	0.386697	-0.230711	0.556407	0.216977	0.197935	0.0654349	0.384201
K811E	missense	9	10	0	0	1	0	27	1242	0	4	2	1	1	0	25	2289	1.16862e-05	1.5159e-05	8.48389e-07	1.04489e-06	2.37372e-06	1.0749e-05	2.09507e-05	0.000911956	1.22502e-06	5.1581e-06	2.08201e-06	2.39553e-06	2.12409e-06	1.44953e-05	1.98902e-05	0.00175253	0.00133224	0.296211	0.136986	-0.289323	-0.198439	-0.243486	-0.692233	0.223314	-0.501776	-0.327233	-0.301242	0.248668	-0.101769	-0.130373	-0.31259	0.216598
K811D	missense	0	6	1	0	0	0	6	1090	2	0	11	0	0	0	23	1374	1.16862e-06	9.64662e-06	1.69678e-06	1.04489e-06	1.18686e-06	1.0749e-05	5.23767e-06	0.000800438	3.67506e-06	1.03162e-06	8.32804e-06	1.19777e-06	1.06204e-06	1.44953e-05	1.83602e-05	0.00105228	0.000926361	0.00301059	0.223628	-0.120159	0.158061	-0.183146	-0.406951	-0.290041	-0.126684	-0.289722	-0.3591	0.168691	-0.334743	-0.298903	-0.364943	0.11332
K811R	missense	1071	34	2693	169	219	49	1651	2699	7	17	1163	1	22	0	305	2964	0.00125276	4.82331e-05	0.00228556	0.000177632	0.000261109	0.000537449	0.00123609	0.00198092	9.80015e-06	1.85692e-05	0.00080782	2.39553e-06	2.4427e-05	1.44953e-05	0.000234093	0.00226911	0.00212501	1.06707	0.58166	1.17376	0.873599	1.2074	-0.836706	1.14478	-0.0771583	0.926662	-0.382893	0.343612	0.114943	1.04508	0.312045	0.824365
K811K	silent	210	101	7	94	59	8	498	1760	10	2412	10	1	23	0	266	1111	0.000246578	0.000140565	6.78712e-06	9.92647e-05	7.12116e-05	9.67409e-05	0.000373371	0.001292	1.34752e-05	0.0024893	7.63404e-06	2.39553e-06	2.54891e-05	1.44953e-05	0.000204257	0.00085101	0.0010715	0.887356	0.751776	0.0662443	0.181612	0.611823	-0.288221	0.861636	0.225761	0.882215	-0.0729094	0.715948	1.36082	0.783942	0.604704	0.819566
K811H	missense	0	0	0	0	0	0	0	419	0	0	8	0	0	0	46	511	1.16862e-06	1.37809e-06	8.48389e-07	1.04489e-06	1.18686e-06	1.0749e-05	7.48238e-07	0.000308143	1.22502e-06	1.03162e-06	6.24603e-06	1.19777e-06	1.06204e-06	1.44953e-05	3.59554e-05	0.000391832	0.000349988	-0.228427	0.558062	-0.0664571	0.289691	0.258461	0.145543	-0.0644368	-0.152501	-0.0151946	-0.0468508	-0.0778712	-0.125389	-0.0130057	-0.0824055	0.164818
K811Q	missense	12	1	17	1	3	0	7	862	1	0	3	0	0	0	1	239	1.5192e-05	2.75618e-06	1.5271e-05	2.08978e-06	4.74744e-06	1.0749e-05	5.9859e-06	0.00063316	2.45004e-06	1.03162e-06	2.77601e-06	1.19777e-06	1.06204e-06	1.44953e-05	1.53002e-06	0.000183671	0.000408416	0.0889181	0.0746752	0.379307	0.279681	-0.0746939	0.569294	0.371551	0.18578	-0.0229631	0.192637	-0.0845899	0.0351808	0.186499	0.134294	0.0817967
K811N	missense	6	0	1	10	0	0	109	936	21	4	5	12	2	4	361	955	8.18031e-06	1.37809e-06	1.69678e-06	1.14938e-05	1.18686e-06	1.0749e-05	8.23062e-05	0.000687452	2.69504e-05	5.1581e-06	4.16402e-06	1.5571e-05	3.18613e-06	7.24764e-05	0.000276933	0.000731624	0.000709538	0.681633	0.843556	-0.0889036	0.0960816	-0.112752	0.696426	0.205808	0.422621	0.443639	0.566504	-0.277453	0.0833545	-0.25333	0.0532107	0.762595
K811S	missense	1599	554	1158	49	48	6	1702	2742	15	4	38	3	3	0	359	3210	0.00186979	0.000764839	0.000983283	5.22446e-05	5.81562e-05	7.52429e-05	0.00127425	0.00201247	1.96003e-05	5.1581e-06	2.70661e-05	4.79106e-06	4.24818e-06	1.44953e-05	0.000275403	0.00245737	0.00223492	1.07048	0.598345	0.997267	0.220196	0.290546	-0.881283	1.23569	0.0658738	0.570177	-0.188997	1.02706	-0.173405	0.590559	-0.211026	0.834412
K811T	missense	21	19	12	1	30	0	222	903	136	341	199	29	24	1	1408	1076	2.57096e-05	2.75618e-05	1.10291e-05	2.08978e-06	3.67927e-05	1.0749e-05	0.000166857	0.000663241	0.000167828	0.000352814	0.000138801	3.5933e-05	2.65511e-05	2.89905e-05	0.0010779	0.000824225	0.000743733	0.854992	1.09334	0.302931	0.73287	-0.0961659	0.117321	0.484916	0.821275	-0.0363113	0.793155	0.476569	0.953545	0.785874	0.625526	0.974166
K811P	missense	0	1	0	0	0	0	4	684	1	0	0	0	0	0	6	819	1.16862e-06	2.75618e-06	8.48389e-07	1.04489e-06	1.18686e-06	1.0749e-05	3.74119e-06	0.000502566	2.45004e-06	1.03162e-06	6.94003e-07	1.19777e-06	1.06204e-06	1.44953e-05	5.35506e-06	0.000627544	0.000565055	0.033118	0.0795301	-0.166932	-0.211901	0.0321675	-0.117861	-0.180043	-0.1007	-0.155871	-0.195717	-0.0271362	-0.2252	-0.159508	-0.217107	0.0563241
K811G	missense	2	1	1	0	1	0	58	3009	79	217	1931	32	38	4	1720	1968	3.50585e-06	2.75618e-06	1.69678e-06	1.04489e-06	2.37372e-06	1.0749e-05	4.4146e-05	0.00220836	9.80015e-05	0.000224893	0.00134081	3.95263e-05	4.14197e-05	7.24764e-05	0.00131658	0.00150687	0.00185761	0.263741	1.01208	-0.328609	1.0458	-0.652626	0.292341	-0.270244	0.555166	-0.581577	0.632576	-0.395314	0.730252	-0.39525	0.580149	0.637912
K811C	missense	0	0	0	0	0	0	5	1020	0	0	1	0	0	0	14	623	1.16862e-06	1.37809e-06	8.48389e-07	1.04489e-06	1.18686e-06	1.0749e-05	4.48943e-06	0.000749081	1.22502e-06	1.03162e-06	1.38801e-06	1.19777e-06	1.06204e-06	1.44953e-05	1.14751e-05	0.000477545	0.000613313	-0.0174967	0.28811	-0.248911	-0.0302476	-0.15247	0.0349052	-0.274369	-0.198627	-0.270652	-0.109379	-0.298807	-0.167313	-0.279043	-0.138984	0.135306
K811A	missense	257	1363	314	26	28	10	2647	2012	765	10	4	7	0	1	780	2652	0.000301503	0.00187971	0.000267243	2.82121e-05	3.4419e-05	0.000118239	0.00198133	0.00147688	0.000938364	1.13478e-05	3.47002e-06	9.58212e-06	1.06204e-06	2.89905e-05	0.000597472	0.00203033	0.00175361	1.24577	0.792835	0.793239	-0.13007	0.642784	-0.386867	0.877555	1.0124	0.481958	0.0904283	1.32767	0.0341398	0.526138	-0.552914	1.0193
K811V	missense	505	342	111	21	38	6	2407	5471	30	34	0	20	5	3	1226	1540	0.00059132	0.000472684	9.50196e-05	2.29876e-05	4.62876e-05	7.52429e-05	0.00180176	0.00401466	3.79756e-05	3.61067e-05	6.94003e-07	2.51531e-05	6.37227e-06	5.79811e-05	0.000938665	0.00117932	0.00259699	0.990124	0.993299	0.375434	-0.3305	-0.0289298	0.304617	0.800405	0.391265	0.135471	0.567182	0.735596	0.394557	0.315367	0.114907	0.991711
K811I	missense	1	3	4	6	1	1	420	1058	0	0	0	0	0	0	7	1371	2.33723e-06	5.51235e-06	4.24195e-06	7.31424e-06	2.37372e-06	2.1498e-05	0.000315008	0.00077696	1.22502e-06	1.03162e-06	6.94003e-07	1.19777e-06	1.06204e-06	1.44953e-05	6.12007e-06	0.00104999	0.000913474	0.966404	0.00273246	0.0741631	-0.308663	0.151283	-0.405729	-0.11919	-0.38233	0.278455	-0.358409	0.0369062	-0.33428	-0.0823925	-0.364318	0.484568
K811L	missense	568	498	1463	133	27	12	4475	3047	897	27	14	10	4	2	1776	2564	0.000664943	0.000687666	0.00124204	0.000140015	3.32321e-05	0.000139737	0.00334911	0.00223624	0.00110007	2.88854e-05	1.04101e-05	1.31754e-05	5.31022e-06	4.34858e-05	0.00135942	0.00196299	0.00209961	1.27147	0.96526	1.0236	0.0827974	0.528146	-0.141237	0.966431	1.05733	0.823363	0.201747	0.974377	0.239289	0.391379	-0.0829635	1.11837
K811M	missense	10	7	3	1	0	0	84	1241	6	2	1	0	0	0	21	1895	1.28548e-05	1.10247e-05	3.39356e-06	2.08978e-06	1.18686e-06	1.0749e-05	6.36002e-05	0.000911223	8.57513e-06	3.09486e-06	1.38801e-06	1.19777e-06	1.06204e-06	1.44953e-05	1.68302e-05	0.001451	0.00118111	0.55565	0.141368	-0.00441135	-0.239169	-0.243114	-0.58664	0.24603	-0.00403847	-0.127663	-0.460653	0.169661	-0.170012	-0.337726	-0.456833	0.348509
K811F	missense	0	0	1	0	0	0	3	539	0	0	0	0	0	0	15	965	1.16862e-06	1.37809e-06	1.69678e-06	1.04489e-06	1.18686e-06	1.0749e-05	2.99295e-06	0.000396184	1.22502e-06	1.03162e-06	6.94003e-07	1.19777e-06	1.06204e-06	1.44953e-05	1.22401e-05	0.000739277	0.00056773	0.0365514	0.213067	0.0242959	-0.242705	0.1422	-0.209503	-0.123831	-0.300522	-0.087469	-0.24751	-0.140379	-0.259925	-0.0882733	-0.263971	0.124809
K811Y	missense	5	3	7	0	0	0	141	1634	6	2	0	0	0	0	46	1194	7.0117e-06	5.51235e-06	6.78712e-06	1.04489e-06	1.18686e-06	1.0749e-05	0.00010625	0.00119956	8.57513e-06	3.09486e-06	6.94003e-07	1.19777e-06	1.06204e-06	1.44953e-05	3.59554e-05	0.00091453	0.00105704	0.611274	0.387302	0.0814931	-0.282697	-0.370295	-0.328481	0.0378056	0.10359	-0.406065	-0.314751	-0.0711182	-0.0721893	-0.420064	-0.324814	0.499288
K811W	missense	0	0	1	0	0	0	7	598	1	1	0	0	1	0	2	664	1.16862e-06	1.37809e-06	1.69678e-06	1.04489e-06	1.18686e-06	1.0749e-05	5.9859e-06	0.00043947	2.45004e-06	2.06324e-06	6.94003e-07	1.19777e-06	2.12409e-06	1.44953e-05	2.29503e-06	0.000508923	0.000474197	0.174169	-0.0489627	0.00299737	-0.172514	0.0942303	-0.000684813	-0.148337	-0.0518482	-0.117289	-0.129493	-0.166169	-0.0339058	-0.119329	0.0410573	0.062603
K811_	nonsense	3	2	3	0	0	0	6	779	3	0	1	0	0	0	8	1117	4.67446e-06	4.13426e-06	3.39356e-06	1.04489e-06	1.18686e-06	1.0749e-05	5.23767e-06	0.000572265	4.90008e-06	1.03162e-06	1.38801e-06	1.19777e-06	1.06204e-06	1.44953e-05	6.88508e-06	0.000855602	0.000713934	0.0813513	0.0677084	0.0911381	-0.139872	-0.0279142	-0.291231	0.116892	-0.0113623	-0.193221	-0.293699	0.0414092	-0.290894	-0.198405	-0.305765	0.0745299
P812E	missense	13	1	43	1295	17	0	339	337	3	3	0	2	1	0	1	254	1.63606e-05	2.75618e-06	3.73291e-05	0.00135418	2.13635e-05	1.0749e-05	0.000254401	0.000247982	4.90008e-06	4.12648e-06	6.94003e-07	3.5933e-06	2.12409e-06	1.44953e-05	1.53002e-06	0.000195151	0.000221566	1.18314	0.0624613	0.755435	0.00767718	0.358944	0.535388	0.610599	0.333261	2.10841	0.520722	0.148554	0.316119	0.917702	0.315197	0.622801
P812D	missense	0	0	0	2	0	0	6	466	1	1	0	0	0	0	1	289	1.16862e-06	1.37809e-06	8.48389e-07	3.13468e-06	1.18686e-06	1.0749e-05	5.23767e-06	0.000342626	2.45004e-06	2.06324e-06	6.94003e-07	1.19777e-06	1.06204e-06	1.44953e-05	1.53002e-06	0.000221936	0.000282281	0.201111	0.0365489	-0.0882449	-0.0165014	0.209389	0.463456	-0.0895059	0.141655	0.270245	0.132822	-0.104254	0.141969	-0.0447746	0.0801706	0.11883
P812R	missense	5217	7033	4114	3778	6436	22084	17147	1623	20961	29797	30701	5268	18047	29873	63866	2973	0.00609784	0.00969347	0.00349112	0.00394865	0.00763982	0.237391	0.0128308	0.00119149	0.0256788	0.0307402	0.0213073	0.00631103	0.0191678	0.433032	0.0488588	0.00227599	0.00173374	1.73204	1.65709	1.36519	1.48821	4.26017	4.92473	1.63894	1.75737	1.96478	2.10572	1.78907	1.68503	2.20848	2.21747	1.69456
P812K	missense	1	4	0	0	1	0	0	242	2277	243	0	2	77	7	284	432	2.33723e-06	6.89044e-06	8.48389e-07	1.04489e-06	2.37372e-06	1.0749e-05	7.48238e-07	0.000178283	0.00279059	0.000251715	6.94003e-07	3.5933e-06	8.28395e-05	0.000115962	0.000218027	0.000331374	0.000254828	-0.100676	0.954941	0.0459371	-0.0918579	0.511599	1.40224	0.228699	1.68917	0.14217	0.353367	0.45853	1.07509	0.358471	1.21155	0.427132
P812H	missense	49	9	436	84	29	10	627	723	9	274	13	1	1	3	65	440	5.84308e-05	1.37809e-05	0.000370746	8.88158e-05	3.56058e-05	0.000118239	0.000469894	0.00053118	1.22502e-05	0.000283696	9.71605e-06	2.39553e-06	2.12409e-06	5.79811e-05	5.04906e-05	0.000337496	0.000434338	1.14855	0.656537	1.07052	0.400813	1.11585	1.00434	0.731418	0.419184	1.10585	0.219422	0.359394	1.09656	0.842553	0.15853	0.902545
P812Q	missense	0	3	1	3	5	7	88	544	36	21	367	109	64	18	744	504	1.16862e-06	5.51235e-06	1.69678e-06	4.17957e-06	7.12116e-06	8.59919e-05	6.65932e-05	0.000399852	4.53257e-05	2.26956e-05	0.000255393	0.000131754	6.90329e-05	0.00027541	0.000569931	0.000386475	0.000393164	0.758689	1.11754	0.0224028	0.989877	1.09991	1.79998	-0.126009	0.692642	0.308559	1.44322	0.202131	0.532586	0.445591	1.11542	0.938115
P812N	missense	0	1	0	1	0	0	33	350	2	0	0	0	0	0	2	198	1.16862e-06	2.75618e-06	8.48389e-07	2.08978e-06	1.18686e-06	1.0749e-05	2.54401e-05	0.000257519	3.67506e-06	1.03162e-06	6.94003e-07	1.19777e-06	1.06204e-06	1.44953e-05	2.29503e-06	0.000152294	0.000204907	0.636756	0.194106	-0.029594	0.0542906	0.341485	0.674064	-0.0220221	0.323999	0.235757	0.251849	0.139168	0.0748809	0.0407444	0.187872	0.415431
P812S	missense	17	6	1	25	103	6	549	830	179	19	1	3	10	6	448	1064	2.10351e-05	9.64662e-06	1.69678e-06	2.71672e-05	0.000123433	7.52429e-05	0.000411531	0.000609683	0.000220503	2.06324e-05	1.38801e-06	4.79106e-06	1.16825e-05	0.000101467	0.000343489	0.000815041	0.000712362	1.08541	0.865195	-0.0642445	-0.130742	0.842987	0.824219	0.45739	0.887535	0.725546	0.159829	0.236398	0.354258	1.1736	0.393928	0.975302
P812T	missense	2	0	236	2	1	0	85	1060	19	1046	1	17	358	22	752	804	3.50585e-06	1.37809e-06	0.000201068	3.13468e-06	2.37372e-06	1.0749e-05	6.43485e-05	0.000778428	2.45004e-05	0.00108011	1.38801e-06	2.15598e-05	0.000381274	0.000333391	0.000576051	0.000616064	0.000697246	0.595154	1.02575	0.866341	-0.0781267	-0.170248	1.64605	-0.0238108	0.440483	0.0342414	0.723702	-0.308365	1.25235	-0.0829575	1.47082	0.810453
P812P	silent	1481	1865	2936	515	802	50	2986	1343	77	117	92	36	65	5	541	1338	0.00173189	0.00257151	0.00249172	0.000539164	0.000953049	0.000548198	0.00223499	0.000986057	9.55515e-05	0.000121731	6.45423e-05	4.43173e-05	7.00949e-05	8.69716e-05	0.000414635	0.00102473	0.0010054	1.36821	0.856994	1.33479	0.547991	1.53928	0.609964	1.38619	0.639171	1.44659	0.790619	1.50609	0.68189	1.64177	0.840896	1.1126
P812G	missense	8	36	2	33	23	6	195	1095	4270	515	32	40	61	16	1767	1809	1.05175e-05	5.09893e-05	2.54517e-06	3.55263e-05	2.84847e-05	7.52429e-05	0.000146655	0.000804106	0.00523206	0.000532316	2.29021e-05	4.91084e-05	6.58468e-05	0.00024642	0.00135254	0.00138519	0.00109465	0.779898	1.03448	-0.037815	0.296557	0.714939	1.02385	0.228159	1.50222	0.723093	0.727798	0.581677	0.930689	0.651542	0.736812	0.907186
P812C	missense	11	1	0	1	1	5	167	810	14	5	4	0	11	7	28	747	1.40234e-05	2.75618e-06	8.48389e-07	2.08978e-06	2.37372e-06	6.44939e-05	0.000125704	0.000595009	1.83753e-05	6.18972e-06	3.47002e-06	1.19777e-06	1.27445e-05	0.000115962	2.21852e-05	0.000572442	0.000583726	0.814218	0.38441	-0.201614	0.107931	0.782945	1.0965	0.367322	0.390529	-0.00509059	-0.166669	-0.0691327	0.173988	-0.00248325	0.519866	0.599314
P812A	missense	4	2	2	9	2	0	3	1053	13	20	6	17	4	1	185	865	5.84308e-06	4.13426e-06	2.54517e-06	1.04489e-05	3.56058e-06	1.0749e-05	2.99295e-06	0.000773292	1.71503e-05	2.1664e-05	4.85802e-06	2.15598e-05	5.31022e-06	2.89905e-05	0.000142292	0.000662747	0.00071802	-0.119585	0.729318	-0.029789	0.143647	-0.167185	0.239269	0.0984795	0.340289	0.38239	0.700615	-0.0334696	0.408433	0.0404601	0.227586	0.304867
P812V	missense	642	162	87	84	25	15	355	920	1790	2191	931	415	327	105	8896	1484	0.00075142	0.000224628	7.46583e-05	8.88158e-05	3.08584e-05	0.000171984	0.000266373	0.000675713	0.00219401	0.00226131	0.000646811	0.00049827	0.000348351	0.0015365	0.00680628	0.00113647	0.00090609	0.959848	1.39989	0.691911	0.961799	1.17785	2.15813	1.27817	1.34573	1.03663	1.52274	0.993759	1.27917	0.727615	1.26986	1.17987
P812I	missense	134	119	537	510	212	93	4320	1491	2	1	0	0	2	0	0	385	0.000157763	0.000165371	0.000456434	0.00053394	0.000252801	0.00101041	0.00323314	0.00109464	3.67506e-06	2.06324e-06	6.94003e-07	1.19777e-06	3.18613e-06	1.44953e-05	7.65009e-07	0.000295405	0.000695023	1.43002	-0.16071	0.964706	-0.0702579	1.77383	0.30353	0.795269	0.16952	1.41375	0.0424373	0.797599	0.0813688	1.21303	0.312592	0.634657
P812L	missense	717	608	93	261	70	121	1656	2293	2317	1681	1212	536	327	159	5990	2408	0.000839066	0.000839256	7.97486e-05	0.000273762	8.42671e-05	0.00131138	0.00123983	0.00168305	0.00283959	0.00173519	0.000841826	0.0006432	0.000348351	0.00231924	0.00458317	0.0018436	0.00176332	1.10582	1.22275	0.518012	0.920389	1.69544	2.11782	1.08856	1.29307	1.09792	1.45052	1.09461	1.12052	0.755166	1.13149	1.16429
P812M	missense	1	0	0	0	0	0	0	95	0	1	0	0	0	0	10	139	2.33723e-06	1.37809e-06	8.48389e-07	1.04489e-06	1.18686e-06	1.0749e-05	7.48238e-07	7.04327e-05	1.22502e-06	2.06324e-06	6.94003e-07	1.19777e-06	1.06204e-06	1.44953e-05	8.41509e-06	0.000107142	8.87871e-05	0.116146	0.52672	0.236696	0.120399	0.941233	0.870738	0.448186	0.149837	0.409255	0.363002	0.289219	0.296298	0.429022	0.288448	0.321433
P812F	missense	4	103	111	28	2	8	182	369	43	4	1	0	2	2	217	1565	5.84308e-06	0.000143321	9.50196e-05	3.03019e-05	3.56058e-06	9.67409e-05	0.000136928	0.000271459	5.39008e-05	5.1581e-06	1.38801e-06	1.19777e-06	3.18613e-06	4.34858e-05	0.000166772	0.00119846	0.000734957	1.0174	0.641952	0.928763	-0.203221	1.33356	0.134725	0.345886	0.469167	0.989643	-0.400212	1.10882	-0.0212333	0.353986	-0.0879376	0.829676
P812Y	missense	0	0	0	0	0	0	1	234	11	2	0	1	6	0	77	590	1.16862e-06	1.37809e-06	8.48389e-07	1.04489e-06	1.18686e-06	1.0749e-05	1.49648e-06	0.000172413	1.47002e-05	3.09486e-06	6.94003e-07	2.39553e-06	7.43431e-06	1.44953e-05	5.96707e-05	0.000452291	0.000312352	0.0689649	0.631209	0.0528131	-0.150337	0.527085	0.0652928	0.0727957	0.393431	0.151798	0.126883	0.066554	0.0770215	0.160902	0.43309	0.350087
P812W	missense	2	1	0	2	0	2	156	367	6	0	0	0	0	8	2	29	3.50585e-06	2.75618e-06	8.48389e-07	3.13468e-06	1.18686e-06	3.2247e-05	0.000117473	0.000269992	8.57513e-06	1.03162e-06	6.94003e-07	1.19777e-06	1.06204e-06	0.000130457	2.29503e-06	2.29589e-05	0.000146475	0.982889	0.575306	-0.0393088	0.409985	0.827836	2.9611	0.226441	0.962727	0.338761	0.849903	0.127404	0.475859	0.0265792	0.729019	0.779098
P812_	nonsense	0	0	0	1	0	0	1	431	2	0	0	0	0	0	0	906	1.16862e-06	1.37809e-06	8.48389e-07	2.08978e-06	1.18686e-06	1.0749e-05	1.49648e-06	0.000316947	3.67506e-06	1.03162e-06	6.94003e-07	1.19777e-06	1.06204e-06	1.44953e-05	7.65009e-07	0.000694125	0.000505536	-0.0731782	-0.332826	-0.0722434	-0.230857	0.245428	-0.174257	-0.0710945	-0.0296721	0.176043	-0.22759	-0.084878	-0.246569	-0.0214428	-0.245947	-0.203002
S813E	missense	1	3	0	4	6	0	32	1053	2	4	4	13	50	0	3	107	2.33723e-06	5.51235e-06	8.48389e-07	5.22446e-06	8.30802e-06	1.0749e-05	2.46919e-05	0.000773292	3.67506e-06	5.1581e-06	3.47002e-06	1.67687e-05	5.41643e-05	1.44953e-05	3.06003e-06	8.26521e-05	0.000427972	0.373077	0.375197	-0.255445	0.47174	-0.167185	1.01587	-0.118072	0.466502	0.183051	1.27918	0.0380833	0.545476	0.294222	1.48718	0.374137
S813D	missense	1	2	0	13	11	0	38	1012	1	5	2	30	113	0	5	507	2.33723e-06	4.13426e-06	8.48389e-07	1.46285e-05	1.42423e-05	1.0749e-05	2.91813e-05	0.000743211	2.45004e-06	6.18972e-06	2.08201e-06	3.71307e-05	0.000121073	1.44953e-05	4.59005e-06	0.000388771	0.000565991	0.421341	0.144941	-0.247296	0.0846386	-0.148831	0.14993	-0.108695	0.010944	0.490565	1.04104	-0.0236012	0.255985	0.467532	1.2744	0.283141
S813R	missense	183	3122	206	210	994	48	2848	1964	1253	265	103	158	523	10	1777	2514	0.000215025	0.00430377	0.000175617	0.000220472	0.00118093	0.0005267	0.00213173	0.00144167	0.00153617	0.000274411	7.21764e-05	0.000190445	0.000556511	0.000159448	0.00136019	0.00192472	0.0016832	1.26849	0.969339	0.711957	0.450508	1.34506	0.596422	0.803372	1.13978	1.08018	1.05222	1.53971	0.720557	1.59222	1.25316	1.11891
S813K	missense	3441	4015	1224	1052	5838	434	7403	1785	852	4798	1	47	376	50	904	527	0.00402238	0.0055344	0.00103928	0.00110027	0.00693008	0.00467581	0.00553995	0.00131034	0.00104494	0.00495075	1.38801e-06	5.74927e-05	0.000400391	0.000739259	0.000692333	0.000404077	0.000857209	1.51376	1.14776	1.09677	0.00115669	2.39937	2.32728	1.51814	1.41389	1.56995	1.16703	1.62601	1.66437	2.1508	1.60543	1.33076
S813H	missense	3	7	4	4	11	0	2	348	2235	4810	1135	405	1227	46	4100	1068	4.67446e-06	1.10247e-05	4.24195e-06	5.22446e-06	1.42423e-05	1.0749e-05	2.24471e-06	0.000256052	0.00273914	0.00496312	0.000788388	0.000486293	0.00130419	0.000681278	0.0031373	0.000818103	0.000537077	0.0712946	1.31008	0.30216	1.0608	0.344128	1.8871	0.306958	1.47411	0.500913	1.61894	0.485391	1.51541	0.786675	1.74143	0.690688
S813Q	missense	414	41	708	82	82	10	337	205	0	6	0	2	9	0	1	342	0.000484976	5.78797e-05	0.000601508	8.6726e-05	9.85094e-05	0.000118239	0.000252904	0.000151137	1.22502e-06	7.22134e-06	6.94003e-07	3.5933e-06	1.06204e-05	1.44953e-05	1.53002e-06	0.000262497	0.000206817	1.29737	0.00273246	1.42809	-0.0480552	1.69731	0.369583	1.52862	-0.0590974	1.46047	0.427016	1.02895	0.371885	1.52377	0.69071	0.65005
S813N	missense	10	12	6	9	22	0	29	770	43	57	19	210	286	3	120	342	1.28548e-05	1.79151e-05	5.93873e-06	1.04489e-05	2.72978e-05	1.0749e-05	2.24471e-05	0.000565662	5.39008e-05	5.9834e-05	1.38801e-05	0.000252729	0.000304807	5.79811e-05	9.2566e-05	0.000262497	0.00041408	0.42382	0.829287	0.208468	0.515108	-0.0225454	1.1449	0.358712	0.823237	0.472307	1.77137	0.409006	0.82	0.744138	1.65079	0.626554
S813S	silent	905	58	435	103	123	10	390	1588	32153	18574	60139	1742	2039	266	24887	3781	0.00105877	8.13072e-05	0.000369898	0.000108669	0.000147171	0.000118239	0.000292561	0.00116581	0.0393893	0.0191623	0.0417374	0.00208771	0.00216657	0.00387024	0.0190395	0.00289435	0.00203008	0.854409	1.4188	0.90859	1.56943	0.752202	2.15196	1.23031	1.80108	0.937803	1.6801	0.605351	1.53393	1.03214	1.52522	1.1366
S813T	missense	4176	5180	5521	1208	672	164	7480	1887	17	10	47	6	5	0	11	532	0.00488131	0.00713987	0.00468481	0.00126327	0.000798757	0.00177358	0.00559757	0.00138518	2.20503e-05	1.13478e-05	3.33122e-05	8.38436e-06	6.37227e-06	1.44953e-05	9.1801e-06	0.000407903	0.00089654	1.50321	0.27491	1.39466	0.596822	1.92522	0.123062	1.55075	0.512055	1.59371	0.555504	1.67555	0.374258	1.48709	0.418545	0.88906
S813P	missense	5	6	1	5	9	2	154	2165	1	3	6	3	12	1	24	1225	7.0117e-06	9.64662e-06	1.69678e-06	6.26935e-06	1.18686e-05	3.2247e-05	0.000115977	0.00158914	2.45004e-06	4.12648e-06	4.85802e-06	4.79106e-06	1.38066e-05	2.89905e-05	1.91252e-05	0.000938254	0.0012637	0.566066	0.254961	-0.26102	0.0782972	0.00783123	0.0448521	-0.0286611	-0.19448	0.0283392	0.115331	-0.00187984	-0.0166507	0.185321	0.401442	0.410513
S813G	missense	921	73	1229	339	231	34	879	2453	47	434	26	27	48	2	390	1472	0.00107746	0.000101979	0.00104352	0.000355263	0.000275352	0.000376215	0.00065845	0.00180043	5.88009e-05	0.000448755	1.87381e-05	3.35374e-05	5.20402e-05	4.34858e-05	0.000299118	0.00112728	0.00146386	0.942332	0.771987	1.03235	0.297564	1.0866	0.168966	1.13173	0.50373	1.15347	0.672377	0.553596	0.938163	1.08959	0.728436	0.85716
S813C	missense	87	45	18	215	374	19	1381	1807	2758	1988	2438	661	1437	147	9617	1037	0.000102838	6.33921e-05	1.61194e-05	0.000225697	0.000445073	0.00021498	0.00103407	0.00132648	0.00337983	0.00205189	0.00169267	0.000792921	0.00152722	0.0021453	0.00735785	0.000794378	0.00106043	1.11903	1.48774	0.238506	1.20997	0.969037	2.54508	0.648731	1.52998	1.11086	1.78278	0.511331	1.33447	1.3249	1.79499	1.30339
S813A	missense	9	20	1	62	37	2	290	1077	120	24	2880	193	306	25	1457	1792	1.16862e-05	2.89399e-05	1.69678e-06	6.58282e-05	4.51007e-05	3.2247e-05	0.000217737	0.0007909	0.000148227	2.57905e-05	0.00199942	0.000232366	0.000326048	0.000376877	0.00111538	0.00137218	0.00108154	0.876031	0.997537	-0.117697	1.13852	0.33063	1.26675	0.256973	0.673473	0.905231	1.22206	0.444921	0.291154	0.794129	1.19703	0.936784
S813V	missense	2578	534	961	2894	5124	640	8672	1762	2720	4431	2933	1610	9073	825	24056	3207	0.00301386	0.000737277	0.000816151	0.00302496	0.00608266	0.0068901	0.00648947	0.00129347	0.00333328	0.00457214	0.00203621	0.0019296	0.00963699	0.0119731	0.0184038	0.00245507	0.00187427	1.55372	1.44512	1.0498	1.03259	2.58471	2.87563	1.45298	1.26366	1.86453	1.70724	1.12787	1.26514	2.11562	1.99914	1.49942
S813I	missense	38	96	14	335	497	67	667	729	98	198	373	308	611	5	654	357	4.5576e-05	0.000133675	1.27258e-05	0.000351084	0.000591057	0.000730931	0.000499823	0.000535582	0.000121277	0.000205292	0.000259557	0.00037011	0.000649971	8.69716e-05	0.000501081	0.000273976	0.000404779	1.16104	1.16091	0.376236	1.05759	1.95473	1.34772	0.670747	1.00234	1.49875	1.87842	0.922469	1.0722	1.68149	1.85512	1.16098
S813L	missense	8379	9479	5656	35542	115873	17126	28604	2319	8276	20625	30204	48447	90615	12339	51828	1695	0.009793	0.0130643	0.00479934	0.0371386	0.137526	0.184098	0.0214034	0.00170212	0.0101395	0.0212782	0.0209624	0.0580293	0.0962382	0.178872	0.0396496	0.00129794	0.00150003	1.76823	1.72816	1.3573	1.59073	3.97756	4.74436	1.66661	1.67166	2.50677	2.98451	1.77458	1.72608	2.96734	2.83959	1.7482
S813M	missense	157	811	253	407	1406	129	877	423	67	323	29	28	266	31	415	535	0.000184641	0.00111901	0.000215491	0.000426316	0.00166991	0.00139737	0.000656953	0.000311078	8.33013e-05	0.000334245	2.08201e-05	3.47352e-05	0.000283566	0.000463849	0.000318244	0.000410199	0.000360638	1.35171	0.988143	1.06897	0.507412	2.50585	2.0582	1.12979	0.820652	1.71083	1.003	1.58608	1.08997	2.15527	1.50246	1.16992
S813F	missense	751	152	48	3485	11325	1284	2114	280	27	44	32	72	284	2	42	354	0.000878799	0.000210847	4.15711e-05	0.00364249	0.0134424	0.0138125	0.00158252	0.000206162	3.43005e-05	4.64229e-05	2.29021e-05	8.74369e-05	0.000302683	4.34858e-05	3.28954e-05	0.00027168	0.000238921	1.653	0.613921	0.815478	0.602784	3.756	0.964772	1.59573	0.709832	2.44608	1.42502	1.27327	0.758931	2.90311	1.63895	1.13346
S813Y	missense	817	810	988	3969	6241	738	2322	638	1468	2461	3115	27716	123927	4303	10982	363	0.000955928	0.00111763	0.000839057	0.00414822	0.00740838	0.0079435	0.00173816	0.000468817	0.00179955	0.00253985	0.00216251	0.0331985	0.131617	0.0623877	0.00840209	0.000278568	0.000373693	1.4831	1.7256	1.26394	1.45301	3.12002	5.01593	1.42145	1.62735	2.2472	3.2944	1.48376	1.60175	2.47862	3.36925	1.60435
S813W	missense	3280	2345	4308	14695	36019	10894	40034	1336	748	204	909	931	3209	219	2132	521	0.00383423	0.00323299	0.00365571	0.0153557	0.0427507	0.11711	0.0299557	0.000980922	0.000917539	0.000211482	0.000631543	0.00111632	0.00340916	0.00318896	0.00163176	0.000399485	0.000690203	1.97539	1.3228	1.41459	1.15385	4.02326	3.15122	1.57525	1.38624	2.41128	2.10817	1.56433	0.998572	2.78246	2.22125	1.64909
S813_	nonsense	10	6	4	21	95	2	16	182	3	3	1	20	86	0	2	746	1.28548e-05	9.64662e-06	4.24195e-06	2.29876e-05	0.000113939	3.2247e-05	1.272e-05	0.000134262	4.90008e-06	4.12648e-06	1.38801e-06	2.51531e-05	9.23979e-05	1.44953e-05	2.29503e-06	0.000571677	0.00035297	0.626986	-0.0723891	0.434764	-0.0640695	1.15102	-0.0657156	0.698609	0.0826565	1.11266	0.796061	0.61275	0.0883451	1.60281	1.08682	0.277298
K814E	missense	4	1	7	1	0	1	40	406	68	189	398	21	52	1	2081	826	5.84308e-06	2.75618e-06	6.78712e-06	2.08978e-06	1.18686e-06	2.1498e-05	3.06778e-05	0.000298605	8.45263e-05	0.000196008	0.000276907	2.63508e-05	5.62884e-05	2.89905e-05	0.00159275	0.000632901	0.000465753	0.645904	1.22522	0.367121	0.912357	0.593664	0.265041	0.32336	0.72294	0.193187	0.778607	0.10235	0.884956	-0.00358909	0.915974	0.935561
K814D	missense	0	0	3	0	0	0	20	274	8	3	166	0	0	0	115	637	1.16862e-06	1.37809e-06	3.39356e-06	1.04489e-06	1.18686e-06	1.0749e-05	1.5713e-05	0.00020176	1.10252e-05	4.12648e-06	0.000115899	1.19777e-06	1.06204e-06	1.44953e-05	8.8741e-05	0.00048826	0.00034501	0.581232	0.695752	0.305274	0.797402	0.454369	0.0224962	0.0356472	0.308512	0.106593	-0.116392	0.0274585	0.121771	0.113826	-0.14533	0.638492
K814R	missense	16959	11043	32495	8511	3329	2541	53668	2443	623	359	6280	236	309	152	5530	3022	0.0198197	0.0152196	0.0275693	0.00889412	0.00395225	0.0273239	0.0401572	0.0017931	0.000764412	0.000371383	0.00435904	0.00028387	0.000329234	0.00221778	0.00423126	0.00231349	0.0020533	1.90298	1.16092	1.70569	1.18684	3.07094	1.96583	1.82092	0.934149	2.08076	1.12023	1.79961	0.745698	1.88867	1.05042	1.53195
K814K	silent	3329	6365	6558	678	349	103	4763	1203	58	719	1479	27	30	11	932	1784	0.00389149	0.00877291	0.00556459	0.000709481	0.000415401	0.00111789	0.00356461	0.000883343	7.22761e-05	0.000742767	0.00102713	3.35374e-05	3.29234e-05	0.000173943	0.000713753	0.00136606	0.0011247	1.50288	0.908499	1.52241	1.01415	1.91981	0.836833	1.60352	0.507045	1.55717	0.611653	1.83868	1.00424	1.42601	0.542549	1.20569
K814H	missense	93	235	453	121	31	18	1130	664	4	6	3	1	5	1	10	317	0.00010985	0.000325229	0.000385169	0.000127477	3.79795e-05	0.000204231	0.000846257	0.000487893	6.12509e-06	7.22134e-06	2.77601e-06	2.39553e-06	6.37227e-06	2.89905e-05	8.41509e-06	0.000243364	0.000365629	1.30575	0.361433	1.09582	0.226779	1.40801	0.799564	0.900699	0.33381	1.23422	0.322778	1.16681	0.387923	0.88734	0.566257	0.833592
K814Q	missense	10	8	21	15	1	1	165	1710	85	718	102	23	29	4	1028	1065	1.28548e-05	1.24028e-05	1.86646e-05	1.67183e-05	2.37372e-06	2.1498e-05	0.000124208	0.00125532	0.000105352	0.000741735	7.14824e-05	2.87464e-05	3.18613e-05	7.24764e-05	0.000787194	0.000815807	0.00103556	0.637125	1.03209	0.279945	0.610053	-0.0706559	0.635516	0.170319	0.7151	0.378226	0.725869	0.119277	1.11319	-0.226077	0.680606	0.834606
K814N	missense	8	10	100	5	2	0	188	529	1	1	110	1	0	0	46	1143	1.05175e-05	1.5159e-05	8.56873e-05	6.26935e-06	3.56058e-06	1.0749e-05	0.000141417	0.000388847	2.45004e-06	2.06324e-06	7.70344e-05	2.39553e-06	1.06204e-06	1.44953e-05	3.59554e-05	0.0008755	0.000632173	0.94103	0.396089	0.833713	0.61084	0.150847	-0.304088	0.399867	-0.178339	0.433191	-0.0818768	0.46068	-0.148873	0.246355	-0.31234	0.66856
K814S	missense	76	49	286	56	13	4	651	3427	15	4	207	4	2	1	193	1332	8.99834e-05	6.89044e-05	0.000243488	5.95588e-05	1.6616e-05	5.37449e-05	0.000487851	0.00251503	1.96003e-05	5.1581e-06	0.000144353	5.98883e-06	3.18613e-06	2.89905e-05	0.000148412	0.00102014	0.00176759	0.794284	0.650909	0.664772	0.700154	0.0317625	-0.0019449	0.465976	0.270859	0.543749	0.159414	0.372949	0.0129056	0.148596	-0.0418648	0.722596
K814T	missense	5	6	22	2	1	0	94	800	15	1	98	1	2	1	97	1478	7.0117e-06	9.64662e-06	1.9513e-05	3.13468e-06	2.37372e-06	1.0749e-05	7.10826e-05	0.000587673	1.96003e-05	2.06324e-06	6.87063e-05	2.39553e-06	3.18613e-06	2.89905e-05	7.49708e-05	0.00113187	0.000859773	0.684019	0.492388	0.444969	0.54105	-0.0402044	-0.0600721	0.206439	0.246626	0.115083	-0.163057	0.245543	-0.203302	0.00123262	-0.0715902	0.588203
K814P	missense	1	2	3	0	36	0	259	719	1	238	2	0	11	0	161	1072	2.33723e-06	4.13426e-06	3.39356e-06	1.04489e-06	4.39138e-05	1.0749e-05	0.000194542	0.000528245	2.45004e-06	0.000246557	2.08201e-06	1.19777e-06	1.27445e-05	1.44953e-05	0.000123931	0.000821164	0.000674704	0.943963	0.658305	0.107579	-0.0559265	0.00911448	-0.268254	-0.0280056	-0.1634	-0.170202	-0.280714	0.0613175	0.878393	0.907022	0.416673	0.801134
K814G	missense	22	5	5	1	1	2	429	2411	1543	1039	23537	137	107	27	5129	1982	2.68782e-05	8.26853e-06	5.09034e-06	2.08978e-06	2.37372e-06	3.2247e-05	0.000321742	0.00176962	0.00189143	0.00107288	0.0163355	0.000165292	0.000114701	0.000405868	0.00392449	0.00151758	0.0016436	0.77917	1.2307	-0.0574599	1.51446	-0.0419338	1.25187	0.263487	1.2437	-0.318543	1.08256	-0.0669766	1.05987	-0.328917	0.869435	1.00493
K814C	missense	4	1	6	4	2	1	78	1255	2	3	17	0	0	0	74	3063	5.84308e-06	2.75618e-06	5.93873e-06	5.22446e-06	3.56058e-06	2.1498e-05	5.91108e-05	0.000921494	3.67506e-06	4.12648e-06	1.24921e-05	1.19777e-06	1.06204e-06	1.44953e-05	5.73756e-05	0.00234487	0.00163318	0.535942	0.291758	0.108232	0.0836544	0.0723586	-0.855075	0.0570407	-0.31351	0.132626	-0.612363	-0.177929	-0.210763	-0.0120534	-0.594107	0.41385
K814A	missense	562	188	1018	108	45	43	3438	1130	542	7	4	2	8	0	113	836	0.000657931	0.000260459	0.000864509	0.000113893	5.45956e-05	0.000472956	0.00257319	0.000829785	0.000665185	8.25296e-06	3.47002e-06	3.5933e-06	9.5584e-06	1.44953e-05	8.7211e-05	0.000640554	0.000735169	1.4414	0.637552	1.1528	0.0867973	1.55081	-0.129338	1.19822	1.20115	1.04909	0.145044	0.979482	0.21113	0.836975	0.405436	1.03947
K814V	missense	0	0	0	1	0	2	73	1696	1	0	20	0	0	0	33	1396	1.16862e-06	1.37809e-06	8.48389e-07	2.08978e-06	1.18686e-06	3.2247e-05	5.53696e-05	0.00124504	2.45004e-06	1.03162e-06	1.45741e-05	1.19777e-06	1.06204e-06	1.44953e-05	2.60103e-05	0.00106912	0.00115708	0.450421	0.290603	-0.353272	0.260278	0.120718	-0.415828	-0.394446	-0.224924	-0.217429	-0.364117	-0.425177	-0.338107	-0.431211	-0.369482	0.370512
K814I	missense	90	0	4	2	2	0	199	1147	0	0	3	1	0	0	25	979	0.000106344	1.37809e-06	4.24195e-06	3.13468e-06	3.56058e-06	1.0749e-05	0.000149648	0.000842257	1.22502e-06	1.03162e-06	2.77601e-06	2.39553e-06	1.06204e-06	1.44953e-05	1.98902e-05	0.000749991	0.000796124	0.773792	0.307983	0.057588	0.0151977	-0.206706	-0.21755	0.763997	-0.303877	0.0115769	-0.0329689	-0.327967	-0.262974	0.0148745	-0.268086	0.540888
K814L	missense	10	15	68	27	4	6	601	2170	57	30	22	6	2	10	1863	1039	1.28548e-05	2.20494e-05	5.85389e-05	2.9257e-05	5.9343e-06	7.52429e-05	0.000450439	0.00159281	7.10511e-05	3.19802e-05	1.59621e-05	8.38436e-06	3.18613e-06	0.000159448	0.00142598	0.000795909	0.00119436	0.882301	1.15676	0.465823	0.332856	0.398735	1.09029	0.114045	0.629013	0.470686	0.34422	0.20316	0.452168	-0.0229641	0.0291242	1.01953
K814M	missense	8	4	13	4	1	0	32	841	1	0	4	1	0	0	23	515	1.05175e-05	6.89044e-06	1.18775e-05	5.22446e-06	2.37372e-06	1.0749e-05	2.46919e-05	0.000617753	2.45004e-06	1.03162e-06	3.47002e-06	2.39553e-06	1.06204e-06	1.44953e-05	1.83602e-05	0.000394893	0.000506323	0.425505	0.421088	0.332747	0.177731	-0.0632976	0.141191	0.290467	0.00730071	0.247634	0.169778	0.149439	-0.127038	-0.0137179	-0.0846312	0.423297
K814F	missense	873	251	310	832	240	569	5173	415	106	82	527	258	86	265	3103	1361	0.00102137	0.000347278	0.000263849	0.000870395	0.000286033	0.00612692	0.00387138	0.000305208	0.000131077	8.56245e-05	0.000366434	0.000310221	9.23979e-05	0.00385574	0.00237459	0.00104233	0.000673771	1.77026	1.20516	1.11447	0.871231	3.19845	2.72104	1.53854	0.708907	1.92158	1.4003	1.2998	0.603717	1.63253	0.915034	1.48771
K814Y	missense	1	1	1	3	2	0	39	607	0	0	3	1	0	0	17	408	2.33723e-06	2.75618e-06	1.69678e-06	4.17957e-06	3.56058e-06	1.0749e-05	2.99295e-05	0.000446074	1.22502e-06	1.03162e-06	2.77601e-06	2.39553e-06	1.06204e-06	1.44953e-05	1.37702e-05	0.000313007	0.00037954	0.546435	0.409949	-6.58372e-05	0.179469	0.0873312	0.27116	0.0119531	-0.100131	0.2771	0.243232	0.00252244	-0.0777895	0.205235	-0.0181667	0.478192
K814W	missense	0	1	0	0	0	0	67	575	59	10	3	18	3	4	1386	904	1.16862e-06	2.75618e-06	8.48389e-07	1.04489e-06	1.18686e-06	1.0749e-05	5.08802e-05	0.000422596	7.35011e-05	1.13478e-05	2.77601e-06	2.27575e-05	4.24818e-06	7.24764e-05	0.00106107	0.000692594	0.000557595	0.682941	1.12523	-0.131334	0.0301649	0.112343	0.727087	-0.139084	0.669337	-0.106029	0.703781	0.0159701	0.262064	-0.107602	0.151168	0.904083
K814_	nonsense	1	0	0	0	0	0	10	741	2	2	3	0	0	0	27	635	2.33723e-06	1.37809e-06	8.48389e-07	1.04489e-06	1.18686e-06	1.0749e-05	8.23062e-06	0.000544386	3.67506e-06	3.09486e-06	2.77601e-06	1.19777e-06	1.06204e-06	1.44953e-05	2.14202e-05	0.000486729	0.000515557	0.198535	0.41002	-0.18335	0.0964753	-0.00480922	0.0242522	-0.0351188	0.0530878	-0.178858	-0.1154	-0.219418	0.0614702	-0.183447	-0.144432	0.304277
R815E	missense	0	0	0	0	0	0	6	1383	0	0	1	0	0	0	0	3016	1.16862e-06	1.37809e-06	8.48389e-07	1.04489e-06	1.18686e-06	1.0749e-05	5.23767e-06	0.0010154	1.22502e-06	1.03162e-06	1.38801e-06	1.19777e-06	1.06204e-06	1.44953e-05	7.65009e-07	0.0023089	0.00166215	-0.0525269	-0.574966	-0.311394	-0.326493	-0.293194	-0.84643	-0.346261	-0.566061	-0.358134	-0.607477	-0.374467	-0.501273	-0.370148	-0.589686	-0.313746
R815D	missense	0	0	0	0	0	0	0	111	0	0	0	0	0	0	0	551	1.16862e-06	1.37809e-06	8.48389e-07	1.04489e-06	1.18686e-06	1.0749e-05	7.48238e-07	8.21714e-05	1.22502e-06	1.03162e-06	6.94003e-07	1.19777e-06	1.06204e-06	1.44953e-05	7.65009e-07	0.000422444	0.000252308	0.0801571	-0.232777	0.205033	-0.137503	0.869921	0.103473	0.24794	-0.170041	0.364923	-0.0706273	0.250879	-0.14133	0.382855	-0.10392	-0.0763101
R815R	silent	660	268	2926	180	162	31	1136	2355	48	39	937	5	76	4	555	1668	0.000772455	0.000370706	0.00248324	0.000189125	0.000193458	0.000343968	0.000850747	0.00172853	6.00259e-05	4.12648e-05	0.000650975	7.18659e-06	8.17774e-05	7.24764e-05	0.000425345	0.00127728	0.00150291	1.01167	0.817748	1.21879	0.941046	1.06399	0.384789	1.06271	0.47941	0.983887	0.14599	0.884744	0.405945	0.996081	0.821976	0.914708
R815K	missense	3	3	0	1	3	0	1	121	27	1407	229	28	2581	3	356	330	4.67446e-06	5.51235e-06	8.48389e-07	2.08978e-06	4.74744e-06	1.0749e-05	1.49648e-06	8.95082e-05	3.43005e-05	0.00145252	0.000159621	3.47352e-05	0.0027422	5.79811e-05	0.000273108	0.000253313	0.000171411	0.222017	1.05444	0.187467	0.980936	0.830357	1.16481	0.555358	0.726154	0.539668	1.15535	0.574409	1.50347	0.772431	2.28927	0.638228
R815H	missense	11	1	0	92	2105	0	184	691	3	1	1	1	439	0	20	101	1.40234e-05	2.75618e-06	8.48389e-07	9.71749e-05	0.00249953	1.0749e-05	0.000138424	0.000507702	4.90008e-06	2.06324e-06	1.38801e-06	2.39553e-06	0.0004673	1.44953e-05	1.60652e-05	7.80603e-05	0.000292881	0.873769	0.720794	-0.16902	0.310233	0.0274641	1.04784	0.404824	0.546906	1.14472	0.682183	-0.029665	0.363407	2.12935	2.11985	0.797281
R815Q	missense	0	2	0	0	6	0	0	303	0	0	0	0	1	0	0	181	1.16862e-06	4.13426e-06	8.48389e-07	1.04489e-06	8.30802e-06	1.0749e-05	7.48238e-07	0.000223037	1.22502e-06	1.03162e-06	6.94003e-07	1.19777e-06	2.12409e-06	1.44953e-05	7.65009e-07	0.000139284	0.00018116	-0.152965	-0.0092395	-6.58372e-05	0.0710776	0.407989	0.724006	0.0119531	0.0886637	0.0777609	0.280075	0.275772	0.0938051	0.666592	0.411653	-0.0811022
R815N	missense	1	0	0	1	9	0	0	348	0	0	0	0	2	0	1	73	2.33723e-06	1.37809e-06	8.48389e-07	2.08978e-06	1.18686e-05	1.0749e-05	7.48238e-07	0.000256052	1.22502e-06	1.03162e-06	6.94003e-07	1.19777e-06	3.18613e-06	1.44953e-05	1.53002e-06	5.6632e-05	0.000156342	-0.185193	0.311718	-0.0284203	0.240256	0.344128	1.22732	0.143143	0.298497	0.237401	0.564527	-0.0318122	0.284522	0.732071	0.785002	0.0632624
R815S	missense	0	0	0	1	4	0	7	1305	0	0	1	0	0	0	2	618	1.16862e-06	1.37809e-06	8.48389e-07	2.08978e-06	5.9343e-06	1.0749e-05	5.9859e-06	0.000958178	1.22502e-06	1.03162e-06	1.38801e-06	1.19777e-06	1.06204e-06	1.44953e-05	2.29503e-06	0.000473719	0.000715948	-0.00780888	-0.0345211	-0.299478	-0.0287352	-0.266358	0.0394046	-0.332552	-0.196751	-0.142113	-0.106836	-0.360039	-0.165608	0.129245	-0.136683	-0.021165
R815T	missense	0	0	0	0	0	0	2	479	0	3	0	0	8	0	8	689	1.16862e-06	1.37809e-06	8.48389e-07	1.04489e-06	1.18686e-06	1.0749e-05	2.24471e-06	0.000352163	1.22502e-06	4.12648e-06	6.94003e-07	1.19777e-06	9.5584e-06	1.44953e-05	6.88508e-06	0.000528055	0.000440109	-0.00311413	0.164938	-0.0938846	-0.179452	0.196687	-0.0213244	-0.0959949	-0.222069	-0.0535963	-0.141158	-0.111083	0.105166	-0.0529978	0.460672	0.080912
R815P	missense	0	0	0	1	2	0	1	212	0	0	0	0	0	0	0	428	1.16862e-06	1.37809e-06	8.48389e-07	2.08978e-06	3.56058e-06	1.0749e-05	1.49648e-06	0.000156272	1.22502e-06	1.03162e-06	6.94003e-07	1.19777e-06	1.06204e-06	1.44953e-05	7.65009e-07	0.000328312	0.000242292	0.091913	-0.181989	0.0730027	-0.0901132	0.572557	0.24446	0.0960258	-0.111262	0.379405	0.00905326	0.0910017	-0.087907	0.519371	-0.0318209	-0.045038
R815G	missense	0	0	0	0	0	0	0	1184	0	0	1	0	0	0	0	1152	1.16862e-06	1.37809e-06	8.48389e-07	1.04489e-06	1.18686e-06	1.0749e-05	7.48238e-07	0.000869403	1.22502e-06	1.03162e-06	1.38801e-06	1.19777e-06	1.06204e-06	1.44953e-05	7.65009e-07	0.000882388	0.000875895	-0.470588	-0.381174	-0.279508	-0.145667	-0.22138	-0.308471	-0.309574	-0.341783	-0.313491	-0.303442	-0.335857	-0.297426	-0.323656	-0.314581	-0.425881
R815C	missense	0	0	0	0	0	0	0	167	0	0	0	0	0	0	0	32	1.16862e-06	1.37809e-06	8.48389e-07	1.04489e-06	1.18686e-06	1.0749e-05	7.48238e-07	0.000123257	1.22502e-06	1.03162e-06	6.94003e-07	1.19777e-06	1.06204e-06	1.44953e-05	7.65009e-07	2.52548e-05	7.4256e-05	-0.0145049	0.334768	0.12175	0.392068	0.682348	1.67896	0.152115	0.48679	0.248318	0.819778	0.15003	0.455661	0.26142	0.70176	0.160132
R815A	missense	0	0	0	0	0	0	0	557	0	0	0	0	0	0	0	434	1.16862e-06	1.37809e-06	8.48389e-07	1.04489e-06	1.18686e-06	1.0749e-05	7.48238e-07	0.00040939	1.22502e-06	1.03162e-06	6.94003e-07	1.19777e-06	1.06204e-06	1.44953e-05	7.65009e-07	0.000332904	0.000371147	-0.294756	-0.184787	-0.124812	-0.0927242	0.127031	0.236692	-0.131581	-0.114501	-0.0968989	0.00466322	-0.148534	-0.0908504	-0.0980938	-0.0357933	-0.239771
R815V	missense	0	0	0	0	0	0	0	1934	0	0	1	0	0	0	1	959	1.16862e-06	1.37809e-06	8.48389e-07	1.04489e-06	1.18686e-06	1.0749e-05	7.48238e-07	0.00141966	1.22502e-06	1.03162e-06	1.38801e-06	1.19777e-06	1.06204e-06	1.44953e-05	1.53002e-06	0.000734685	0.00107717	-0.585071	-0.20462	-0.38023	-0.11123	-0.448229	-0.206019	-0.425464	-0.29907	-0.454513	-0.24554	-0.457821	-0.258605	-0.470518	-0.262189	-0.394845
R815I	missense	0	0	0	0	2	0	0	935	0	0	0	0	0	0	2	534	1.16862e-06	1.37809e-06	8.48389e-07	1.04489e-06	3.56058e-06	1.0749e-05	7.48238e-07	0.000686718	1.22502e-06	1.03162e-06	6.94003e-07	1.19777e-06	1.06204e-06	1.44953e-05	2.29503e-06	0.000409434	0.000548076	-0.415517	-0.00513916	-0.231058	-0.131623	-0.112258	0.120968	-0.253826	-0.162747	-0.245654	-0.0607399	-0.277187	-0.134701	0.0760199	-0.094973	-0.210328
R815L	missense	1	1	0	2	274	0	72	1854	0	0	0	0	0	0	26	2196	2.33723e-06	2.75618e-06	8.48389e-07	3.13468e-06	0.000326387	1.0749e-05	5.46214e-05	0.00136096	1.22502e-06	1.03162e-06	6.94003e-07	1.19777e-06	1.06204e-06	1.44953e-05	2.06552e-05	0.00168136	0.00152116	0.426461	0.152942	-0.371557	-0.397172	-0.428696	-0.669046	-0.25167	-0.492109	-0.126425	-0.507226	-0.274918	-0.434058	1.22433	-0.498974	0.289701
R815M	missense	0	0	0	0	1	0	1	1676	0	2	0	0	44	0	14	315	1.16862e-06	1.37809e-06	8.48389e-07	1.04489e-06	2.37372e-06	1.0749e-05	1.49648e-06	0.00123037	1.22502e-06	3.09486e-06	6.94003e-07	1.19777e-06	4.7792e-05	1.44953e-05	1.14751e-05	0.000241834	0.000736102	-0.389836	0.425191	-0.350836	-0.0326423	-0.382029	0.415437	-0.391644	-0.0399807	-0.413359	0.105683	-0.422229	0.2097	-0.220065	1.14433	0.0176774
R815F	missense	0	0	0	0	0	0	6	459	0	0	0	0	0	0	0	99	1.16862e-06	1.37809e-06	8.48389e-07	1.04489e-06	1.18686e-06	1.0749e-05	5.23767e-06	0.00033749	1.22502e-06	1.03162e-06	6.94003e-07	1.19777e-06	1.06204e-06	1.44953e-05	7.65009e-07	7.65297e-05	0.00020701	0.204637	0.111407	-0.0851428	0.183652	0.216376	1.05892	-0.0859366	0.22829	-0.0413568	0.469354	-0.100498	0.220711	-0.0402514	0.38468	0.158022
R815Y	missense	4	0	0	0	52	0	32	487	0	0	0	0	0	0	1	42	5.84308e-06	1.37809e-06	8.48389e-07	1.04489e-06	6.29036e-05	1.0749e-05	2.46919e-05	0.000358033	1.22502e-06	1.03162e-06	6.94003e-07	1.19777e-06	1.06204e-06	1.44953e-05	1.53002e-06	3.29078e-05	0.00019547	0.552853	0.421088	-0.0972797	0.342309	0.189041	1.53092	0.280465	0.425073	-0.0583499	0.736114	-0.115195	0.399567	1.13114	0.626057	0.48697
R815W	missense	0	0	0	0	0	0	0	682	2	0	1	0	0	0	66	2212	1.16862e-06	1.37809e-06	8.48389e-07	1.04489e-06	1.18686e-06	1.0749e-05	7.48238e-07	0.000501099	3.67506e-06	1.03162e-06	1.38801e-06	1.19777e-06	1.06204e-06	1.44953e-05	5.12556e-05	0.0016936	0.00109735	-0.341947	0.334586	-0.166331	-0.268232	0.0335202	-0.673104	-0.179352	-0.237645	-0.15503	-0.50952	-0.19881	-0.435595	-0.158633	-0.50105	-0.00368068
R815_	nonsense	0	0	0	0	0	0	1	857	0	0	0	0	0	0	0	608	1.16862e-06	1.37809e-06	8.48389e-07	1.04489e-06	1.18686e-06	1.0749e-05	1.49648e-06	0.000629492	1.22502e-06	1.03162e-06	6.94003e-07	1.19777e-06	1.06204e-06	1.44953e-05	7.65009e-07	0.000466066	0.000547779	-0.233377	-0.252576	-0.213185	-0.155977	-0.0720058	0.0485134	-0.233262	-0.192954	-0.220631	-0.101688	-0.255546	-0.162156	-0.22695	-0.132025	-0.242976
S816E	missense	0	0	0	0	0	0	0	2818	0	0	0	0	0	0	0	1245	1.16862e-06	1.37809e-06	8.48389e-07	1.04489e-06	1.18686e-06	1.0749e-05	7.48238e-07	0.00206823	1.22502e-06	1.03162e-06	6.94003e-07	1.19777e-06	1.06204e-06	1.44953e-05	7.65009e-07	0.00095356	0.00151089	-0.672918	-0.396802	-0.457517	-0.290553	-0.622298	-0.351854	-0.514391	-0.359869	-0.562724	-0.327961	-0.551409	-0.313865	-0.583211	-0.336767	-0.53486
S816D	missense	0	0	0	0	0	0	0	854	1	0	0	0	0	0	0	211	1.16862e-06	1.37809e-06	8.48389e-07	1.04489e-06	1.18686e-06	1.0749e-05	7.48238e-07	0.000627291	2.45004e-06	1.03162e-06	6.94003e-07	1.19777e-06	1.06204e-06	1.44953e-05	7.65009e-07	0.000162243	0.000394767	-0.394385	-0.0399795	-0.212466	0.0423944	-0.0703855	0.638673	-0.232435	0.214704	-0.219624	0.231848	-0.254675	0.0614702	-0.225901	0.169774	-0.217182
S816R	missense	24	14	14	1	0	0	9	4820	14	0	10	0	0	0	2	2397	2.92154e-05	2.06713e-05	1.27258e-05	2.08978e-06	1.18686e-06	1.0749e-05	7.48238e-06	0.00353704	1.83753e-05	1.03162e-06	7.63404e-06	1.19777e-06	1.06204e-06	1.44953e-05	2.29503e-06	0.00183518	0.00268611	-0.260621	-0.307367	-0.0114982	0.0371478	-0.870535	-0.718006	0.119525	0.118897	-0.517703	-0.534896	-0.0113211	-0.45261	-0.74392	-0.524012	-0.283994
S816K	missense	0	0	0	0	0	0	0	520	0	0	1	0	0	0	0	1509	1.16862e-06	1.37809e-06	8.48389e-07	1.04489e-06	1.18686e-06	1.0749e-05	7.48238e-07	0.000382244	1.22502e-06	1.03162e-06	1.38801e-06	1.19777e-06	1.06204e-06	1.44953e-05	7.65009e-07	0.0011556	0.000768921	-0.278738	-0.435519	-0.11072	-0.196376	0.15877	-0.459329	-0.115366	-0.404677	-0.0771679	-0.388702	-0.13147	-0.354591	-0.0775457	-0.391728	-0.357128
S816H	missense	0	1	0	0	0	0	0	220	0	0	0	0	0	0	0	525	1.16862e-06	2.75618e-06	8.48389e-07	1.04489e-06	1.18686e-06	1.0749e-05	7.48238e-07	0.000162142	1.22502e-06	1.03162e-06	6.94003e-07	1.19777e-06	1.06204e-06	1.44953e-05	7.65009e-07	0.000402546	0.000282344	-0.0785209	-0.223057	0.0654294	-0.128434	0.5555	0.130456	0.087312	-0.158791	0.169462	-0.0553775	0.254232	-0.131106	0.179298	-0.0901208	-0.150789
S816Q	missense	0	0	0	0	0	0	0	400	0	0	0	0	0	0	3	427	1.16862e-06	1.37809e-06	8.48389e-07	1.04489e-06	1.18686e-06	1.0749e-05	7.48238e-07	0.000294203	1.22502e-06	1.03162e-06	6.94003e-07	1.19777e-06	1.06204e-06	1.44953e-05	3.06003e-06	0.000327547	0.000310875	-0.217619	0.0977762	-0.0569484	-0.0896745	0.279876	0.245765	-0.053496	-0.110718	-0.00188129	0.0097909	-0.0663571	-0.0874124	0.000858955	-0.0311535	-0.0599215
S816N	missense	3	4	6	0	1	0	0	469	2	1	0	0	0	0	0	590	4.67446e-06	6.89044e-06	5.93873e-06	1.04489e-06	2.37372e-06	1.0749e-05	7.48238e-07	0.000344827	3.67506e-06	2.06324e-06	6.94003e-07	1.19777e-06	1.06204e-06	1.44953e-05	7.65009e-07	0.000452291	0.000398559	-0.254687	-0.246531	0.310132	-0.150337	0.206427	0.0652928	0.236611	0.0701979	-0.0475416	-0.0922053	0.294456	-0.00890521	0.160902	-0.123444	-0.250609
S816S	silent	9688	5691	7440	1151	532	156	9648	3935	12534	10729	23196	968	1052	155	13768	5967	0.0113227	0.00784408	0.00631287	0.00120372	0.000632597	0.00168759	0.00721975	0.00288774	0.0153556	0.0110693	0.0160988	0.00116063	0.00111833	0.00226126	0.0105334	0.00456729	0.00372752	1.39111	1.20763	1.30503	1.30459	1.56237	1.5963	1.57598	1.47508	1.36855	1.35035	1.51623	1.32097	1.19721	1.20562	1.29937
S816T	missense	6	8	13	2	10	0	179	1385	19	7	15	1	1	0	124	1097	8.18031e-06	1.24028e-05	1.18775e-05	3.13468e-06	1.30555e-05	1.0749e-05	0.000134683	0.00101687	2.45004e-05	8.25296e-06	1.11041e-05	2.39553e-06	2.12409e-06	1.44953e-05	9.56261e-05	0.000840296	0.000928584	0.705209	0.601427	0.230375	0.254432	-0.293862	-0.281135	0.113284	0.368108	-0.0426044	-0.0689048	0.171672	0.15361	0.347579	-0.102361	0.653318
S816P	missense	0	0	0	0	0	0	0	950	4	1	1	0	0	0	2	954	1.16862e-06	1.37809e-06	8.48389e-07	1.04489e-06	1.18686e-06	1.0749e-05	7.48238e-07	0.000697724	6.12509e-06	2.06324e-06	1.38801e-06	1.19777e-06	1.06204e-06	1.44953e-05	2.29503e-06	0.000730859	0.000714291	-0.419229	-0.121879	-0.234323	-0.110248	-0.119613	-0.203098	-0.257584	0.0774097	-0.250227	-0.24389	-0.281142	-0.110605	-0.257772	-0.260695	-0.270554
S816G	missense	3	1	2	0	1	0	4	3483	2	0	0	1	0	0	6	2583	4.67446e-06	2.75618e-06	2.54517e-06	1.04489e-06	2.37372e-06	1.0749e-05	3.74119e-06	0.00255612	3.67506e-06	1.03162e-06	6.94003e-07	2.39553e-06	1.06204e-06	1.44953e-05	5.35506e-06	0.00197753	0.00226682	-0.346618	-0.151714	-0.275364	-0.427672	-0.720279	-0.759785	-0.236816	-0.273783	-0.623634	-0.33942	-0.431687	-0.468441	-0.439049	-0.545377	-0.249166
S816C	missense	211	121	144	18	16	0	174	1449	164	8	99	0	3	0	29	1466	0.000247747	0.000168127	0.000123016	1.98529e-05	2.01766e-05	1.0749e-05	0.000130942	0.00106383	0.000202128	9.28458e-06	6.94003e-05	1.19777e-06	4.24818e-06	1.44953e-05	2.29503e-05	0.00112269	0.00109326	0.688093	0.255537	0.701265	0.544471	-0.314745	-0.443172	0.908678	0.792578	0.475247	-0.379571	0.808812	0.117171	0.464436	0.0130175	0.471815
S816A	missense	0	0	1	0	0	0	1	1240	1	0	0	0	0	0	0	2047	1.16862e-06	1.37809e-06	1.69678e-06	1.04489e-06	1.18686e-06	1.0749e-05	1.49648e-06	0.000910489	2.45004e-06	1.03162e-06	6.94003e-07	1.19777e-06	1.06204e-06	1.44953e-05	7.65009e-07	0.00156733	0.00123891	-0.319542	-0.496917	-0.146619	-0.38397	-0.242741	-0.629769	-0.320486	-0.314118	-0.32677	-0.485028	-0.347341	-0.419175	-0.337485	-0.478889	-0.40823
S816V	missense	1	0	2	0	0	0	1	2071	1	0	1	0	0	0	3	4196	2.33723e-06	1.37809e-06	2.54517e-06	1.04489e-06	1.18686e-06	1.0749e-05	1.49648e-06	0.00152017	2.45004e-06	1.03162e-06	1.38801e-06	1.19777e-06	1.06204e-06	1.44953e-05	3.06003e-06	0.00321195	0.00236606	-0.439216	-0.362177	-0.168624	-0.388549	-0.479875	-1.03105	-0.277816	-0.481414	-0.474186	-0.711816	-0.474835	-0.571229	-0.491006	-0.684097	-0.400696
S816I	missense	2	8	8	0	0	0	15	1321	5	0	8	0	0	0	3	379	3.50585e-06	1.24028e-05	7.6355e-06	1.04489e-06	1.18686e-06	1.0749e-05	1.19718e-05	0.000969916	7.35011e-06	1.03162e-06	6.24603e-06	1.19777e-06	1.06204e-06	1.44953e-05	3.06003e-06	0.000290813	0.000630365	0.151174	0.121741	0.149333	0.34574	-0.271992	0.312291	-0.0757889	0.33479	-0.344954	0.047389	0.183431	-0.062204	-0.356422	0.00286702	0.136458
S816L	missense	0	0	1	0	0	0	2	3215	2	5	3	1	0	0	2	2485	1.16862e-06	1.37809e-06	1.69678e-06	1.04489e-06	1.18686e-06	1.0749e-05	2.24471e-06	0.00235949	3.67506e-06	6.18972e-06	2.77601e-06	2.39553e-06	1.06204e-06	1.44953e-05	2.29503e-06	0.00190253	0.00213101	-0.44719	-0.314628	-0.342206	-0.159797	-0.68325	-0.738162	-0.545529	-0.264768	-0.600615	-0.327199	-0.58418	-0.0805351	-0.622671	-0.534319	-0.380909
S816M	missense	0	0	0	0	0	0	0	1365	0	0	0	0	0	0	0	1565	1.16862e-06	1.37809e-06	8.48389e-07	1.04489e-06	1.18686e-06	1.0749e-05	7.48238e-07	0.0010022	1.22502e-06	1.03162e-06	6.94003e-07	1.19777e-06	1.06204e-06	1.44953e-05	7.65009e-07	0.00119846	0.00110033	-0.503773	-0.442855	-0.308705	-0.333525	-0.287138	-0.479695	-0.343167	-0.413167	-0.354369	-0.400212	-0.371211	-0.362308	-0.366227	-0.402143	-0.473314
S816F	missense	1	1	2	0	0	0	6	1429	4	0	0	0	0	0	2	1593	2.33723e-06	2.75618e-06	2.54517e-06	1.04489e-06	1.18686e-06	1.0749e-05	5.23767e-06	0.00104915	6.12509e-06	1.03162e-06	6.94003e-07	1.19777e-06	1.06204e-06	1.44953e-05	2.29503e-06	0.00121988	0.00113452	-0.0601604	-0.22509	-0.0924532	-0.336857	-0.30832	-0.489607	-0.190174	-0.0420376	-0.367537	-0.405814	-0.210198	-0.366063	-0.379941	-0.407212	-0.142625
S816Y	missense	0	3	0	0	1	0	1	2084	2	0	0	0	0	0	1	1194	1.16862e-06	5.51235e-06	8.48389e-07	1.04489e-06	2.37372e-06	1.0749e-05	1.49648e-06	0.00152971	3.67506e-06	1.03162e-06	6.94003e-07	1.19777e-06	1.06204e-06	1.44953e-05	1.53002e-06	0.00091453	0.00122212	-0.440676	-0.248735	-0.395565	-0.282697	-0.482768	-0.328481	-0.443109	-0.093969	-0.475984	-0.314751	-0.131589	-0.305009	-0.285284	-0.324814	-0.344705
S816W	missense	1	0	0	0	0	0	0	2145	0	2	2	0	0	0	1	1127	2.33723e-06	1.37809e-06	8.48389e-07	1.04489e-06	1.18686e-06	1.0749e-05	7.48238e-07	0.00157446	1.22502e-06	3.09486e-06	2.08201e-06	1.19777e-06	1.06204e-06	1.44953e-05	1.53002e-06	0.000863255	0.00121886	-0.609234	-0.23711	-0.401488	-0.0653236	-0.496108	-0.296211	-0.286109	-0.336671	-0.484277	-0.296514	-0.483563	-0.0599614	-0.501515	-0.308312	-0.423172
S816_	nonsense	0	0	0	0	0	0	7	1585	0	1	3	0	0	0	1	1808	1.16862e-06	1.37809e-06	8.48389e-07	1.04489e-06	1.18686e-06	1.0749e-05	5.9859e-06	0.00116361	1.22502e-06	2.06324e-06	2.77601e-06	1.19777e-06	1.06204e-06	1.44953e-05	1.53002e-06	0.00138442	0.00127401	-0.0531586	-0.33227	-0.339377	-0.100035	-0.356219	-0.56037	-0.378459	-0.446801	-0.397314	-0.445806	-0.408352	-0.245985	-0.410951	-0.443399	-0.192714
F817E	missense	0	0	0	0	0	0	14	1698	0	0	1	0	1	0	9	1226	1.16862e-06	1.37809e-06	8.48389e-07	1.04489e-06	1.18686e-06	1.0749e-05	1.12236e-05	0.00124651	1.22502e-06	1.03162e-06	1.38801e-06	1.19777e-06	2.12409e-06	1.44953e-05	7.65009e-06	0.00093902	0.00109277	0.0775316	0.0701924	-0.353514	-0.157361	-0.388058	-0.34326	-0.394724	-0.356287	-0.417107	-0.323104	-0.42547	-0.310609	-0.431563	-0.134131	0.073862
F817D	missense	0	1	0	0	0	0	2	326	1	0	0	0	0	0	3	615	1.16862e-06	2.75618e-06	8.48389e-07	1.04489e-06	1.18686e-06	1.0749e-05	2.24471e-06	0.000239911	2.45004e-06	1.03162e-06	6.94003e-07	1.19777e-06	1.06204e-06	1.44953e-05	3.06003e-06	0.000471423	0.000355667	0.086496	0.0244167	-0.0150463	-0.158126	0.37425	0.0421217	-0.00528341	-0.0340019	0.0567865	-0.105301	0.156784	-0.164578	0.0619565	-0.135294	0.0554563
F817R	missense	4	90	0	2	0	0	48	2675	76	19	0	46	26	4	1328	2178	5.84308e-06	0.000125406	8.48389e-07	3.13468e-06	1.18686e-06	1.0749e-05	3.66637e-05	0.00196331	9.43264e-05	2.06324e-05	6.94003e-07	5.6295e-05	2.86752e-05	7.24764e-05	0.0010167	0.00166758	0.00181545	0.247842	0.939591	-0.446824	-0.395625	-0.598215	0.235665	-0.121721	0.522625	-0.231807	0.712322	0.58349	0.202546	-0.567619	0.445995	0.593716
F817K	missense	9	1	0	4	0	0	159	856	1	3	0	6	0	0	48	1328	1.16862e-05	2.75618e-06	8.48389e-07	5.22446e-06	1.18686e-06	1.0749e-05	0.000119718	0.000628758	2.45004e-06	4.12648e-06	6.94003e-07	8.38436e-06	1.06204e-06	1.44953e-05	3.74854e-05	0.00101708	0.000822919	0.789947	0.374285	-0.212946	-0.302676	-0.0714664	-0.38792	0.311194	-0.213289	0.242555	0.266715	-0.0828547	-0.0337464	-0.226601	-0.355211	0.582116
F817H	missense	0	1	2	0	0	0	58	532	0	0	0	0	0	0	0	390	1.16862e-06	2.75618e-06	2.54517e-06	1.04489e-06	1.18686e-06	1.0749e-05	4.4146e-05	0.000391048	1.22502e-06	1.03162e-06	6.94003e-07	1.19777e-06	1.06204e-06	1.44953e-05	7.65009e-07	0.000299231	0.00034514	0.66791	-0.163303	0.110259	-0.0726774	0.148236	0.296332	-0.120748	-0.0896364	-0.0837167	0.0383693	0.0352676	-0.0682514	-0.0843656	-0.00529442	0.252304
F817Q	missense	0	5	0	0	0	0	2	1673	2	0	0	0	0	0	11	936	1.16862e-06	8.26853e-06	8.48389e-07	1.04489e-06	1.18686e-06	1.0749e-05	2.24471e-06	0.00122817	3.67506e-06	1.03162e-06	6.94003e-07	1.19777e-06	1.06204e-06	1.44953e-05	9.1801e-06	0.000717083	0.000972626	-0.294756	0.161249	-0.350469	-0.236975	-0.3812	-0.192456	-0.391221	-0.0372594	-0.412844	-0.237875	0.0238667	-0.253466	-0.427124	-0.255253	-0.0667531
F817N	missense	0	0	0	0	0	0	82	394	0	5	0	0	0	0	3	1010	1.16862e-06	1.37809e-06	8.48389e-07	1.04489e-06	1.18686e-06	1.0749e-05	6.21038e-05	0.000289801	1.22502e-06	6.18972e-06	6.94003e-07	1.19777e-06	1.06204e-06	1.44953e-05	3.06003e-06	0.000773715	0.000531758	0.817547	-0.0754007	-0.0538518	-0.251264	0.286851	-0.234967	-0.0499331	-0.311139	0.00245426	-0.261901	-0.0626074	0.110138	0.00537405	-0.276993	0.371073
F817S	missense	42	10	3	0	2	0	203	2908	51	25	4	12	22	4	1588	1974	5.02505e-05	1.5159e-05	3.39356e-06	1.04489e-06	3.56058e-06	1.0749e-05	0.000152641	0.00213426	6.3701e-05	2.68221e-05	3.47002e-06	1.5571e-05	2.4427e-05	7.24764e-05	0.0012156	0.00151146	0.00182286	0.561342	0.995393	-0.179226	-0.0745908	-0.636837	0.290639	0.367085	0.454013	-0.571762	0.337169	0.0371839	0.278978	-0.263593	0.42825	0.778368
F817T	missense	6	1	0	0	0	0	5	1112	1	6	0	0	0	0	112	2080	8.18031e-06	2.75618e-06	8.48389e-07	1.04489e-06	1.18686e-06	1.0749e-05	4.48943e-06	0.000816579	2.45004e-06	7.22134e-06	6.94003e-07	1.19777e-06	1.06204e-06	1.44953e-05	8.6446e-05	0.00159258	0.00120458	-0.0376393	0.452283	-0.266633	-0.386975	-0.192382	-0.638709	0.165127	-0.317845	-0.295464	-0.490081	-0.147865	-0.010182	-0.304882	-0.48346	0.207322
F817P	missense	0	3152	1	22	0	0	21	1288	0	0	1	0	0	0	7	828	1.16862e-06	0.00434511	1.69678e-06	2.40325e-05	1.18686e-06	1.0749e-05	1.64612e-05	0.000945705	1.22502e-06	1.03162e-06	1.38801e-06	1.19777e-06	1.06204e-06	1.44953e-05	6.12007e-06	0.000634431	0.000790068	0.231424	0.104233	-0.154414	-0.0836494	-0.260297	-0.123966	-0.329455	-0.264862	0.564039	-0.199167	1.64695	-0.227513	-0.348851	-0.220229	0.167829
F817G	missense	62	20	39	30	85	1	1015	2713	11	5	1	14	53	1	1022	3792	7.36228e-05	2.89399e-05	3.39356e-05	3.23916e-05	0.00010207	2.1498e-05	0.00076021	0.00199119	1.47002e-05	6.18972e-06	1.38801e-06	1.79665e-05	5.73504e-05	2.89905e-05	0.000782604	0.00290277	0.00244698	0.952372	0.775197	0.30798	-0.369522	-0.28408	-0.586787	0.473748	-0.0400422	0.435758	0.17613	0.215272	-0.170068	0.762217	0.485708	0.863785
F817C	missense	0	2	2	0	3	0	12	594	69	16	1	3	6	0	463	3256	1.16862e-06	4.13426e-06	2.54517e-06	1.04489e-06	4.74744e-06	1.0749e-05	9.7271e-06	0.000436536	8.57513e-05	1.75375e-05	1.38801e-06	4.79106e-06	7.43431e-06	1.44953e-05	0.000354964	0.00249257	0.00146455	0.289082	0.646608	0.0876566	-0.340882	0.0973299	-0.889238	-0.146754	0.406684	-0.115363	-0.193493	0.108746	0.0829247	0.297867	-0.0550428	0.467845
F817A	missense	1771	2	103	24	6	2	333	2458	92	24	21	28	36	0	1432	2594	0.00207079	4.13426e-06	8.82325e-05	2.61223e-05	8.30802e-06	3.2247e-05	0.000249912	0.0018041	0.000113927	2.57905e-05	1.52681e-05	3.47352e-05	3.92957e-05	1.44953e-05	0.00109626	0.00198595	0.00189502	0.71568	0.91957	0.52451	0.15261	-0.0508615	-0.762161	1.28565	0.525906	0.402271	0.504478	-0.244178	0.212808	0.0405007	0.486138	0.817625
F817V	missense	19	1006	23	33	48	3	297	1639	2935	3276	2298	349	333	28	7377	3376	2.33723e-05	0.00138773	2.03613e-05	3.55263e-05	5.81562e-05	4.2996e-05	0.000222975	0.00120322	0.00359666	0.00338062	0.00159551	0.000419218	0.000354723	0.000420363	0.00564423	0.00258441	0.00189382	0.783621	1.19666	0.306522	0.977087	0.269608	0.973753	0.321625	1.26942	0.607188	1.20846	1.30317	1.19028	0.744606	1.04007	0.990139
F817I	missense	9	1	119	22	31	1	149	605	8	9	515	5	6	2	258	1135	1.16862e-05	2.75618e-06	0.000101807	2.40325e-05	3.79795e-05	2.1498e-05	0.000112236	0.000444606	1.10252e-05	1.03162e-05	0.000358106	7.18659e-06	7.43431e-06	4.34858e-05	0.000198137	0.000869378	0.000656992	0.855789	0.741346	0.841594	0.901018	0.409514	0.314257	0.393098	0.173993	0.781092	0.267589	0.00334195	0.193689	0.915165	0.246201	0.798567
F817L	missense	57	229	36	21	79	4	1140	1549	772	180	2222	15	14	4	1367	3870	6.77797e-05	0.00031696	3.13904e-05	2.29876e-05	9.49488e-05	5.37449e-05	0.00085374	0.00113719	0.00094694	0.000186723	0.00154277	1.91642e-05	1.59307e-05	7.24764e-05	0.00104653	0.00296247	0.00204983	1.11024	0.829645	0.407026	0.945102	0.398948	-0.0857179	0.586592	0.926423	0.498228	0.190096	0.949929	0.547579	0.908325	0.113536	0.969943
F817M	missense	674	2	811	0	23	3	191	1236	3	1	6	0	0	0	49	1136	0.000788816	4.13426e-06	0.000688892	1.04489e-06	2.84847e-05	4.2996e-05	0.000143662	0.000907554	4.90008e-06	2.06324e-06	4.85802e-06	1.19777e-06	1.06204e-06	1.44953e-05	3.82504e-05	0.000870143	0.000888849	0.746829	0.409792	1.08776	0.0924647	0.400068	-0.300655	1.21993	-0.0152915	-0.325842	-0.299026	-0.0732891	-0.147572	0.615296	-0.310585	0.57831
F817F	silent	1859	58	1560	87	99	28	1000	940	5129	4762	4362	272	742	58	5347	1896	0.00217363	8.13072e-05	0.00132434	9.19505e-05	0.000118686	0.000311721	0.000748986	0.000690387	0.00628435	0.00491361	0.00302794	0.00032699	0.000789099	0.000855221	0.00409127	0.00145177	0.00107108	1.19619	1.24802	1.27818	1.20594	1.44303	1.69351	1.52412	1.53401	1.04043	1.31221	0.735661	1.39174	1.12462	1.43369	1.22211
F817Y	missense	255	100	441	362	1445	45	4818	1105	30	2	2	1	3	0	135	1346	0.000299166	0.000139187	0.000374988	0.000379296	0.0017162	0.000494454	0.00360576	0.000811443	3.79756e-05	3.09486e-06	2.08201e-06	2.39553e-06	4.24818e-06	1.44953e-05	0.000104041	0.00103086	0.000921149	1.52538	0.577241	0.985826	-0.0986791	1.58171	-0.395444	1.01725	0.422637	1.4015	-0.133508	0.829186	-0.0975634	1.87631	0.0374248	1.05131
F817W	missense	3	2	0	0	1	0	11	1155	1526	1792	29	51	105	25	3272	1591	4.67446e-06	4.13426e-06	8.48389e-07	1.04489e-06	2.37372e-06	1.0749e-05	8.97886e-06	0.000848127	0.0018706	0.0018497	2.08201e-05	6.22838e-05	0.000112577	0.000376877	0.00250387	0.00121835	0.00103324	0.115337	1.18441	-0.274419	0.302765	-0.209918	1.33325	0.0239119	1.29233	-0.306365	0.843485	-0.0564449	1.22184	-0.10864	0.926901	0.649872
F817_	nonsense	0	0	0	0	0	0	3	1567	2	0	1	0	0	0	0	659	1.16862e-06	1.37809e-06	8.48389e-07	1.04489e-06	1.18686e-06	1.0749e-05	2.99295e-06	0.0011504	3.67506e-06	1.03162e-06	1.38801e-06	1.19777e-06	1.06204e-06	1.44953e-05	7.65009e-07	0.000505096	0.000827748	-0.21232	-0.268778	-0.337032	-0.0407917	-0.350939	0.00353611	-0.375761	0.0444511	-0.394032	-0.127108	-0.405513	-0.179199	-0.407532	-0.155026	-0.240549
I818E	missense	0	0	0	0	0	0	0	215	0	0	0	0	0	0	0	499	1.16862e-06	1.37809e-06	8.48389e-07	1.04489e-06	1.18686e-06	1.0749e-05	7.48238e-07	0.000158473	1.22502e-06	1.03162e-06	6.94003e-07	1.19777e-06	1.06204e-06	1.44953e-05	7.65009e-07	0.000382649	0.000270561	-0.0731782	-0.212844	0.0701299	-0.118904	0.566087	0.158807	0.0927204	-0.146971	0.176043	-0.0393545	0.087523	-0.120363	0.186152	-0.0756225	-0.143011
I818D	missense	0	0	0	0	0	0	1	932	0	0	0	0	0	0	0	432	1.16862e-06	1.37809e-06	8.48389e-07	1.04489e-06	1.18686e-06	1.0749e-05	1.49648e-06	0.000684517	1.22502e-06	1.03162e-06	6.94003e-07	1.19777e-06	1.06204e-06	1.44953e-05	7.65009e-07	0.000331374	0.000507946	-0.252942	-0.183859	-0.230398	-0.0918579	-0.110773	0.239269	-0.253068	-0.113426	-0.244731	0.0061198	-0.276389	-0.0898738	-0.252049	-0.0344753	-0.2184
I818R	missense	0	0	0	0	0	0	0	3374	0	0	0	0	0	0	0	3304	1.16862e-06	1.37809e-06	8.48389e-07	1.04489e-06	1.18686e-06	1.0749e-05	7.48238e-07	0.00247615	1.22502e-06	1.03162e-06	6.94003e-07	1.19777e-06	1.06204e-06	1.44953e-05	7.65009e-07	0.00252931	0.00250273	-0.714945	-0.593335	-0.494492	-0.473936	-0.705574	-0.89742	-0.556934	-0.58732	-0.614493	-0.636295	-0.596182	-0.520594	-0.637124	-0.615761	-0.65414
I818K	missense	0	0	0	0	0	0	0	383	0	0	0	0	0	0	0	661	1.16862e-06	1.37809e-06	8.48389e-07	1.04489e-06	1.18686e-06	1.0749e-05	7.48238e-07	0.000281731	1.22502e-06	1.03162e-06	6.94003e-07	1.19777e-06	1.06204e-06	1.44953e-05	7.65009e-07	0.000506627	0.000394179	-0.207506	-0.269388	-0.0480506	-0.171664	0.299916	0.00184392	-0.0432583	-0.21241	0.0105766	-0.128064	-0.0555827	-0.17984	0.0138328	-0.155891	-0.238447
I818H	missense	0	0	0	0	0	0	1	1250	0	0	0	0	0	0	0	39	1.16862e-06	1.37809e-06	8.48389e-07	1.04489e-06	1.18686e-06	1.0749e-05	1.49648e-06	0.000917826	1.22502e-06	1.03162e-06	6.94003e-07	1.19777e-06	1.06204e-06	1.44953e-05	7.65009e-07	3.06119e-05	0.000474219	-0.321416	0.296011	-0.290641	0.355904	-0.246454	1.57137	-0.322383	0.441936	-0.329078	0.758973	-0.349337	0.414893	-0.339889	0.646741	-0.0127022
I818Q	missense	0	0	0	0	0	0	0	762	0	0	0	0	0	0	0	623	1.16862e-06	1.37809e-06	8.48389e-07	1.04489e-06	1.18686e-06	1.0749e-05	7.48238e-07	0.000559793	1.22502e-06	1.03162e-06	6.94003e-07	1.19777e-06	1.06204e-06	1.44953e-05	7.65009e-07	0.000477545	0.000518669	-0.367807	-0.257478	-0.189082	-0.160551	-0.0177202	0.0349052	-0.20553	-0.198627	-0.186884	-0.109379	-0.226359	-0.167313	-0.191806	-0.138984	-0.312642
I818N	missense	0	0	0	0	0	0	0	1127	2	0	0	0	0	0	1	465	1.16862e-06	1.37809e-06	8.48389e-07	1.04489e-06	1.18686e-06	1.0749e-05	7.48238e-07	0.000827584	3.67506e-06	1.03162e-06	6.94003e-07	1.19777e-06	1.06204e-06	1.44953e-05	1.53002e-06	0.000356628	0.000592106	-0.459079	-0.0590087	-0.269383	-0.105665	-0.198575	0.198192	-0.297923	0.125605	-0.299314	-0.0170955	-0.323595	-0.105439	-0.308892	-0.0554815	-0.259044
I818S	missense	0	0	0	0	0	0	0	1617	0	0	1	0	0	0	0	1973	1.16862e-06	1.37809e-06	8.48389e-07	1.04489e-06	1.18686e-06	1.0749e-05	7.48238e-07	0.00118708	1.22502e-06	1.03162e-06	1.38801e-06	1.19777e-06	1.06204e-06	1.44953e-05	7.65009e-07	0.0015107	0.00134889	-0.5433	-0.489503	-0.34348	-0.246748	-0.36546	-0.609187	-0.38318	-0.467153	-0.403059	-0.473396	-0.413321	-0.411375	-0.416933	-0.468363	-0.516401
I818T	missense	0	0	0	0	0	0	1	1631	0	3	0	0	0	0	0	1373	1.16862e-06	1.37809e-06	8.48389e-07	1.04489e-06	1.18686e-06	1.0749e-05	1.49648e-06	0.00119736	1.22502e-06	4.12648e-06	6.94003e-07	1.19777e-06	1.06204e-06	1.44953e-05	7.65009e-07	0.00105152	0.00112444	-0.383485	-0.416504	-0.34525	-0.308936	-0.369446	-0.406544	-0.385216	-0.38267	-0.405537	-0.35887	-0.415463	-0.0408033	-0.419514	-0.364734	-0.399994
I818P	missense	0	0	0	0	0	0	6	1185	0	0	0	0	0	0	0	803	1.16862e-06	1.37809e-06	8.48389e-07	1.04489e-06	1.18686e-06	1.0749e-05	5.23767e-06	0.000870137	1.22502e-06	1.03162e-06	6.94003e-07	1.19777e-06	1.06204e-06	1.44953e-05	7.65009e-07	0.000615299	0.000742718	-0.0164818	-0.30854	-0.279681	-0.208197	-0.221771	-0.106841	-0.309773	-0.257722	-0.313733	-0.189489	-0.336066	-0.221024	-0.323908	-0.211471	-0.162511
I818G	missense	0	0	0	0	0	0	0	1512	0	0	0	0	0	0	7	1752	1.16862e-06	1.37809e-06	8.48389e-07	1.04489e-06	1.18686e-06	1.0749e-05	7.48238e-07	0.00111005	1.22502e-06	1.03162e-06	6.94003e-07	1.19777e-06	1.06204e-06	1.44953e-05	6.12007e-06	0.00134157	0.00122581	-0.527635	-0.0466393	-0.329698	-0.354731	-0.33442	-0.542783	-0.367322	-0.439469	-0.383763	-0.435867	-0.396632	-0.386213	-0.396838	-0.434405	-0.287137
I818C	missense	0	0	0	0	0	0	1	522	0	0	0	0	0	0	1	2554	1.16862e-06	1.37809e-06	8.48389e-07	1.04489e-06	1.18686e-06	1.0749e-05	1.49648e-06	0.000383711	1.22502e-06	1.03162e-06	6.94003e-07	1.19777e-06	1.06204e-06	1.44953e-05	1.53002e-06	0.00195533	0.00116952	-0.117806	-0.401832	-0.111507	-0.425551	0.156998	-0.753473	-0.116271	-0.527307	-0.0782698	-0.554941	-0.132423	-0.466049	-0.0786932	-0.542149	-0.259819
I818A	missense	0	0	0	0	0	0	0	1313	0	0	1	0	0	0	0	2003	1.16862e-06	1.37809e-06	8.48389e-07	1.04489e-06	1.18686e-06	1.0749e-05	7.48238e-07	0.000964047	1.22502e-06	1.03162e-06	1.38801e-06	1.19777e-06	1.06204e-06	1.44953e-05	7.65009e-07	0.00153366	0.00124885	-0.494712	-0.492542	-0.300733	-0.249583	-0.269184	-0.617623	-0.333995	-0.47067	-0.343208	-0.478163	-0.361558	-0.414572	-0.354604	-0.472677	-0.493627
I818V	missense	4	0	1	0	0	0	18	2454	0	0	0	0	1	0	30	1216	5.84308e-06	1.37809e-06	1.69678e-06	1.04489e-06	1.18686e-06	1.0749e-05	1.42165e-05	0.00180117	1.22502e-06	1.03162e-06	6.94003e-07	1.19777e-06	2.12409e-06	1.44953e-05	2.37153e-05	0.000931367	0.00136627	0.0467846	0.299783	-0.286746	-0.286126	-0.55834	-0.338683	-0.10135	-0.354379	-0.522964	-0.320517	-0.517022	-0.308875	-0.541804	-0.13179	0.173284
I818I	silent	14	23	16	2	13	0	24	464	11638	2008	2659	225	328	47	4710	2439	1.75292e-05	3.30741e-05	1.44226e-05	3.13468e-06	1.6616e-05	1.0749e-05	1.8706e-05	0.000341158	0.014258	0.00207252	0.00184605	0.000270695	0.000349413	0.000695773	0.00360396	0.00186733	0.00110424	0.499306	1.17175	0.494582	1.0656	0.211375	1.43733	0.551515	1.66633	0.271479	1.17293	0.687265	1.15546	0.746898	1.12871	0.835529
I818L	missense	92	266	11	48	10	3	758	2642	58	19	563	62	51	4	1117	1557	0.000108681	0.00036795	1.01807e-05	5.11997e-05	1.30555e-05	4.2996e-05	0.000567913	0.0019391	7.22761e-05	2.06324e-05	0.000391418	7.54592e-05	5.52263e-05	7.24764e-05	0.00085528	0.00119233	0.00156572	0.890476	0.972346	0.0661277	0.858355	0.0488416	0.423279	0.572057	0.538759	0.575048	0.910961	0.854298	0.273638	0.154257	0.729386	0.931411
I818M	missense	0	0	1	0	0	0	1	468	10	1	9	0	0	0	64	1202	1.16862e-06	1.37809e-06	1.69678e-06	1.04489e-06	1.18686e-06	1.0749e-05	1.49648e-06	0.000344093	1.34752e-05	2.06324e-06	6.94003e-06	1.19777e-06	1.06204e-06	1.44953e-05	4.97256e-05	0.000920652	0.000632373	-0.0923637	0.451282	0.0532506	0.148908	0.207412	-0.332212	-0.0905159	0.20742	-0.0469291	-0.31686	-0.105317	-0.15953	-0.0460545	-0.326723	0.179459
I818F	missense	0	0	0	0	0	0	3	463	1	2	1	0	0	0	54	787	1.16862e-06	1.37809e-06	8.48389e-07	1.04489e-06	1.18686e-06	1.0749e-05	2.99295e-06	0.000340425	2.45004e-06	3.09486e-06	1.38801e-06	1.19777e-06	1.06204e-06	1.44953e-05	4.20755e-05	0.000603054	0.000471739	0.0719645	0.502862	-0.0869211	-0.0741142	0.212371	-0.095599	-0.0879828	-0.0914186	-0.0438467	-0.183135	-0.102651	0.0160555	-0.0428444	-0.205722	0.287413
I818Y	missense	0	0	0	0	0	0	0	729	0	0	0	0	0	0	36	1379	1.16862e-06	1.37809e-06	8.48389e-07	1.04489e-06	1.18686e-06	1.0749e-05	7.48238e-07	0.000535582	1.22502e-06	1.03162e-06	6.94003e-07	1.19777e-06	1.06204e-06	1.44953e-05	2.83053e-05	0.00105611	0.000795846	-0.357484	0.310106	-0.180001	-0.309756	0.00273353	-0.408981	-0.19508	-0.383686	-0.174169	-0.360247	-0.215362	-0.335512	-0.178564	-0.365981	-0.0236894
I818W	missense	0	0	0	0	0	0	1	1246	0	1	0	0	0	0	1	2652	1.16862e-06	1.37809e-06	8.48389e-07	1.04489e-06	1.18686e-06	1.0749e-05	1.49648e-06	0.000914891	1.22502e-06	2.06324e-06	6.94003e-07	1.19777e-06	1.06204e-06	1.44953e-05	1.53002e-06	0.00203033	0.00147261	-0.320668	-0.409415	-0.289983	-0.432626	-0.244973	-0.774523	-0.321626	-0.536083	-0.328157	-0.566838	-0.348541	-0.327133	-0.33893	-0.552914	-0.365042
I818_	nonsense	0	0	0	0	0	0	0	537	0	0	0	0	0	0	0	428	1.16862e-06	1.37809e-06	8.48389e-07	1.04489e-06	1.18686e-06	1.0749e-05	7.48238e-07	0.000394716	1.22502e-06	1.03162e-06	6.94003e-07	1.19777e-06	1.06204e-06	1.44953e-05	7.65009e-07	0.000328312	0.000361514	-0.286234	-0.181989	-0.117315	-0.0901132	0.143916	0.24446	-0.122954	-0.111262	-0.0864019	0.00905326	-0.139456	-0.087907	-0.087162	-0.0318209	-0.234112
E819E	silent	2	0	2	1	0	0	1	699	68	27	3293	49	137	19	1536	1275	3.50585e-06	1.37809e-06	2.54517e-06	2.08978e-06	1.18686e-06	1.0749e-05	1.49648e-06	0.000513571	8.45263e-05	2.88854e-05	0.00228605	5.98883e-05	0.000146562	0.000289905	0.00117582	0.000976519	0.000745045	-0.185861	1.0767	0.054275	1.22765	0.0221467	1.31026	0.0744778	0.621821	0.0372385	0.901024	-0.204925	0.387258	-0.165996	1.06563	0.445419
E819D	missense	0	0	1	0	0	0	3	714	0	0	0	0	1	0	0	615	1.16862e-06	1.37809e-06	1.69678e-06	1.04489e-06	1.18686e-06	1.0749e-05	2.99295e-06	0.000524577	1.22502e-06	1.03162e-06	6.94003e-07	1.19777e-06	2.12409e-06	1.44953e-05	7.65009e-07	0.000471423	0.000498	-0.0289855	-0.254878	-0.0333629	-0.158126	0.0123383	0.0421217	-0.190174	-0.195618	-0.168198	-0.105301	-0.210198	-0.164578	-0.172346	0.0629479	-0.141932
E819R	missense	0	0	0	0	0	0	0	2452	0	0	0	0	0	0	0	2347	1.16862e-06	1.37809e-06	8.48389e-07	1.04489e-06	1.18686e-06	1.0749e-05	7.48238e-07	0.0017997	1.22502e-06	1.03162e-06	6.94003e-07	1.19777e-06	1.06204e-06	1.44953e-05	7.65009e-07	0.00179692	0.00179831	-0.64045	-0.524458	-0.428952	-0.409668	-0.557962	-0.706221	-0.481524	-0.507608	-0.522729	-0.528236	-0.516819	-0.448144	-0.54156	-0.517985	-0.582454
E819K	missense	0	0	0	0	0	0	0	1477	0	0	0	0	0	0	0	307	1.16862e-06	1.37809e-06	8.48389e-07	1.04489e-06	1.18686e-06	1.0749e-05	7.48238e-07	0.00108437	1.22502e-06	1.03162e-06	6.94003e-07	1.19777e-06	1.06204e-06	1.44953e-05	7.65009e-07	0.000235712	0.000660041	-0.522171	-0.115231	-0.324891	-0.0278219	-0.323593	0.429778	-0.361791	-0.0340019	-0.377032	0.113788	-0.390811	-0.0176853	-0.389829	0.0629479	-0.318701
E819H	missense	0	0	0	0	0	0	2	566	0	0	0	0	0	0	2	284	1.16862e-06	1.37809e-06	8.48389e-07	1.04489e-06	1.18686e-06	1.0749e-05	2.24471e-06	0.000415993	1.22502e-06	1.03162e-06	6.94003e-07	1.19777e-06	1.06204e-06	1.44953e-05	2.29503e-06	0.00021811	0.000317051	-0.0420032	0.121741	-0.128099	-0.013232	0.119629	0.473183	-0.135362	-0.0159059	-0.1015	0.138319	-0.152514	-0.00123797	-0.102886	0.0851447	0.0398691
E819Q	missense	0	0	0	0	0	0	2	318	0	0	0	0	0	0	23	705	1.16862e-06	1.37809e-06	8.48389e-07	1.04489e-06	1.18686e-06	1.0749e-05	2.24471e-06	0.000234042	1.22502e-06	1.03162e-06	6.94003e-07	1.19777e-06	1.06204e-06	1.44953e-05	1.83602e-05	0.0005403	0.000387171	0.0922787	0.357926	-0.00995866	-0.183761	0.385708	-0.0341449	0.00057039	-0.227414	0.0639098	-0.148404	-0.00945686	-0.193477	0.0693747	-0.174295	0.225102
E819N	missense	0	0	0	0	0	0	0	30	0	0	0	0	0	0	0	375	1.16862e-06	1.37809e-06	8.48389e-07	1.04489e-06	1.18686e-06	1.0749e-05	7.48238e-07	2.27439e-05	1.22502e-06	1.03162e-06	6.94003e-07	1.19777e-06	1.06204e-06	1.44953e-05	7.65009e-07	0.000287752	0.000155248	0.380046	-0.155422	0.468873	-0.0653236	1.46415	0.31821	0.551515	-0.0805155	0.734331	0.0507338	0.570365	-0.0599614	0.767561	0.00589353	0.112312
E819S	missense	0	0	0	0	0	0	10	1545	0	0	1	0	0	0	2	2234	1.16862e-06	1.37809e-06	8.48389e-07	1.04489e-06	1.18686e-06	1.0749e-05	8.23062e-06	0.00113426	1.22502e-06	1.03162e-06	1.38801e-06	1.19777e-06	1.06204e-06	1.44953e-05	2.29503e-06	0.00171044	0.00142235	0.027153	-0.293185	-0.33413	-0.270092	-0.344402	-0.678637	-0.372422	-0.496107	-0.389968	-0.512646	-0.401999	-0.437692	-0.4033	-0.503879	-0.133016
E819T	missense	0	0	0	0	0	0	0	1143	0	0	0	0	0	0	0	1894	1.16862e-06	1.37809e-06	8.48389e-07	1.04489e-06	1.18686e-06	1.0749e-05	7.48238e-07	0.000839323	1.22502e-06	1.03162e-06	6.94003e-07	1.19777e-06	1.06204e-06	1.44953e-05	7.65009e-07	0.00145024	0.00114478	-0.462367	-0.481274	-0.272276	-0.369373	-0.205091	-0.586345	-0.301252	-0.45763	-0.303364	-0.460486	-0.327099	-0.40272	-0.31311	-0.456682	-0.471821
E819P	missense	0	0	0	0	0	0	0	413	2	0	0	0	0	0	0	576	1.16862e-06	1.37809e-06	8.48389e-07	1.04489e-06	1.18686e-06	1.0749e-05	7.48238e-07	0.000303741	3.67506e-06	1.03162e-06	6.94003e-07	1.19777e-06	1.06204e-06	1.44953e-05	7.65009e-07	0.000441576	0.000372659	-0.225068	-0.241701	-0.0635016	-0.14583	0.265117	0.0787006	-0.0610362	0.0757877	-0.0110566	-0.0846277	-0.0742925	-0.150717	-0.00869633	-0.116588	-0.233385
E819G	missense	0	0	0	0	0	0	9	1797	0	0	0	0	0	0	8	2017	1.16862e-06	1.37809e-06	8.48389e-07	1.04489e-06	1.18686e-06	1.0749e-05	7.48238e-06	0.00131915	1.22502e-06	1.03162e-06	6.94003e-07	1.19777e-06	1.06204e-06	1.44953e-05	6.88508e-06	0.00154437	0.00143176	-0.0303529	-0.0512721	-0.365146	-0.381196	-0.414258	-0.621516	-0.408109	-0.472293	-0.433395	-0.480364	-0.439557	-0.416047	-0.448525	-0.474668	-0.0408125
E819C	missense	0	0	0	0	0	0	0	1528	0	0	0	0	0	0	1	1343	1.16862e-06	1.37809e-06	8.48389e-07	1.04489e-06	1.18686e-06	1.0749e-05	7.48238e-07	0.00112179	1.22502e-06	1.03162e-06	6.94003e-07	1.19777e-06	1.06204e-06	1.44953e-05	1.53002e-06	0.00102856	0.00107517	-0.530091	-0.272408	-0.331859	-0.304786	-0.339287	-0.394197	-0.369809	-0.377523	-0.386788	-0.351892	-0.399249	-0.32991	-0.399989	-0.358421	-0.40125
E819A	missense	0	0	0	0	0	0	0	2231	1	0	0	0	0	0	0	730	1.16862e-06	1.37809e-06	8.48389e-07	1.04489e-06	1.18686e-06	1.0749e-05	7.48238e-07	0.00163756	2.45004e-06	1.03162e-06	6.94003e-07	1.19777e-06	1.06204e-06	1.44953e-05	7.65009e-07	0.000559432	0.0010985	-0.618407	-0.289363	-0.409559	-0.190303	-0.514286	-0.0536065	-0.45921	-0.0739116	-0.495577	-0.159403	-0.493336	-0.200852	-0.513283	-0.184248	-0.453885
E819V	missense	0	0	0	0	0	0	0	498	0	0	0	0	0	0	0	996	1.16862e-06	1.37809e-06	8.48389e-07	1.04489e-06	1.18686e-06	1.0749e-05	7.48238e-07	0.000366103	1.22502e-06	1.03162e-06	6.94003e-07	1.19777e-06	1.06204e-06	1.44953e-05	7.65009e-07	0.000763001	0.000564552	-0.268665	-0.351886	-0.101858	-0.248643	0.178729	-0.227169	-0.105169	-0.307887	-0.0647604	-0.257494	-0.120739	-0.266619	-0.0646242	-0.273005	-0.310276
E819I	missense	0	0	0	0	0	0	0	119	0	0	0	0	0	0	0	182	1.16862e-06	1.37809e-06	8.48389e-07	1.04489e-06	1.18686e-06	1.0749e-05	7.48238e-07	8.80408e-05	1.22502e-06	1.03162e-06	6.94003e-07	1.19777e-06	1.06204e-06	1.44953e-05	7.65009e-07	0.000140049	0.000114045	0.0640497	-0.0103434	0.190862	0.0700475	0.838004	0.720941	0.231635	0.0873861	0.345082	0.278343	0.233719	0.0926439	0.362192	0.211845	0.0268531
E819L	missense	0	0	0	1	0	0	0	1764	0	0	2	0	0	0	0	2385	1.16862e-06	1.37809e-06	8.48389e-07	2.08978e-06	1.18686e-06	1.0749e-05	7.48238e-07	0.00129493	1.22502e-06	1.03162e-06	2.08201e-06	1.19777e-06	1.06204e-06	1.44953e-05	7.65009e-07	0.001826	0.00156047	-0.563602	-0.527693	-0.361342	-0.206159	-0.405689	-0.7152	-0.403731	-0.511351	-0.228728	-0.533311	-0.434949	-0.451546	-0.442977	-0.522577	-0.545647
E819M	missense	0	0	0	35	0	0	27	587	0	0	1	0	0	0	0	389	1.16862e-06	1.37809e-06	8.48389e-07	3.76161e-05	1.18686e-06	1.0749e-05	2.09507e-05	0.0004314	1.22502e-06	1.03162e-06	1.38801e-06	1.19777e-06	1.06204e-06	1.44953e-05	7.65009e-07	0.000298466	0.000364933	0.470973	-0.162787	-0.135569	0.0581077	0.102805	0.297764	-0.143957	-0.0890393	0.918609	0.0391787	-0.161559	-0.0677087	-0.113778	-0.00456202	0.154093
E819F	missense	0	0	0	0	0	0	4	760	0	0	0	0	0	0	0	241	1.16862e-06	1.37809e-06	8.48389e-07	1.04489e-06	1.18686e-06	1.0749e-05	3.74119e-06	0.000558326	1.22502e-06	1.03162e-06	6.94003e-07	1.19777e-06	1.06204e-06	1.44953e-05	7.65009e-07	0.000185202	0.000371764	0.00855409	-0.0666442	-0.188543	0.0175138	-0.016506	0.564652	-0.204909	0.0222283	-0.186129	0.190014	-0.225706	0.0334221	-0.19102	0.131921	-0.0290451
E819Y	missense	0	0	0	0	0	0	3	772	0	0	0	0	0	0	0	194	1.16862e-06	1.37809e-06	8.48389e-07	1.04489e-06	1.18686e-06	1.0749e-05	2.99295e-06	0.00056713	1.22502e-06	1.03162e-06	6.94003e-07	1.19777e-06	1.06204e-06	1.44953e-05	7.65009e-07	0.000149233	0.000358181	-0.0471949	-0.0231394	-0.191757	0.0581077	-0.0237438	0.68542	-0.208607	0.0725771	-0.190629	0.258267	-0.229598	0.079184	-0.195706	0.19368	-0.0351672
E819W	missense	0	0	0	0	0	0	0	366	0	0	0	0	0	0	0	550	1.16862e-06	1.37809e-06	8.48389e-07	1.04489e-06	1.18686e-06	1.0749e-05	7.48238e-07	0.000269258	1.22502e-06	1.03162e-06	6.94003e-07	1.19777e-06	1.06204e-06	1.44953e-05	7.65009e-07	0.000421679	0.000345468	-0.196934	-0.232412	-0.0387499	-0.137163	0.320864	0.104487	-0.0325569	-0.169618	0.0235987	-0.0700541	-0.0443204	-0.140946	0.0273942	-0.103401	-0.214673
E819_	nonsense	0	0	0	0	0	0	0	199	0	0	0	0	0	0	0	782	1.16862e-06	1.37809e-06	8.48389e-07	1.04489e-06	1.18686e-06	1.0749e-05	7.48238e-07	0.000146735	1.22502e-06	1.03162e-06	6.94003e-07	1.19777e-06	1.06204e-06	1.44953e-05	7.65009e-07	0.000599228	0.000372981	-0.0552104	-0.303208	0.0859378	-0.203221	0.60169	-0.0920391	0.110909	-0.251551	0.198176	-0.181123	0.106665	-0.215415	0.209202	-0.203901	-0.179209
D820E	missense	0	0	1	161	30	0	38	757	0	0	2	0	0	0	4	575	1.16862e-06	1.37809e-06	1.69678e-06	0.000169272	3.67927e-05	1.0749e-05	2.91813e-05	0.000556125	1.22502e-06	1.03162e-06	2.08201e-06	1.19777e-06	1.06204e-06	1.44953e-05	3.82504e-06	0.000440811	0.000498468	0.489043	0.0828996	-0.0453585	0.0610223	-0.0146786	0.0796707	-0.203976	-0.179964	1.27813	-0.0840794	-0.224724	-0.15035	0.838629	-0.116092	0.285971
D820D	silent	2	8	144	0	3	5	54	713	7	184	65	8	13	0	266	632	3.50585e-06	1.24028e-05	0.000123016	1.04489e-06	4.74744e-06	6.44939e-05	4.11531e-05	0.000523843	9.80015e-06	0.00019085	4.58042e-05	1.07799e-05	1.48686e-05	1.44953e-05	0.000204257	0.000484433	0.000504138	0.583263	0.865293	0.846778	0.624364	0.841875	0.0268965	0.0697977	0.282884	-0.167796	0.580589	0.336648	0.935958	0.243263	0.611696	0.724278
D820R	missense	0	0	0	0	0	0	14	4237	0	0	1	0	0	0	1	2589	1.16862e-06	1.37809e-06	8.48389e-07	1.04489e-06	1.18686e-06	1.0749e-05	1.12236e-05	0.00310931	1.22502e-06	1.03162e-06	1.38801e-06	1.19777e-06	1.06204e-06	1.44953e-05	1.53002e-06	0.00198212	0.00254571	-0.135868	-0.404573	-0.541261	-0.297805	-0.810909	-0.761082	-0.610747	-0.53048	-0.679975	-0.559242	-0.652815	-0.468932	-0.705318	-0.54604	-0.270221
D820K	missense	0	0	0	0	0	0	9	761	0	0	0	0	0	0	18	1236	1.16862e-06	1.37809e-06	8.48389e-07	1.04489e-06	1.18686e-06	1.0749e-05	7.48238e-06	0.000559059	1.22502e-06	1.03162e-06	6.94003e-07	1.19777e-06	1.06204e-06	1.44953e-05	1.45352e-05	0.000946673	0.000752866	0.170073	0.197871	-0.188813	-0.289191	-0.0171135	-0.3478	-0.20522	-0.358179	-0.186507	-0.32567	-0.226033	-0.312329	-0.191413	-0.334694	0.183972
D820H	missense	0	0	0	0	0	0	0	714	0	0	0	0	0	0	0	283	1.16862e-06	1.37809e-06	8.48389e-07	1.04489e-06	1.18686e-06	1.0749e-05	7.48238e-07	0.000524577	1.22502e-06	1.03162e-06	6.94003e-07	1.19777e-06	1.06204e-06	1.44953e-05	7.65009e-07	0.000217344	0.00037096	-0.352637	-0.0988866	-0.175736	-0.0125712	0.0123383	0.475149	-0.190174	-0.0150864	-0.168198	0.13943	-0.210198	-0.000493074	-0.172346	0.08615	-0.225762
D820Q	missense	0	0	0	0	0	0	0	849	0	0	0	0	0	0	1	592	1.16862e-06	1.37809e-06	8.48389e-07	1.04489e-06	1.18686e-06	1.0749e-05	7.48238e-07	0.000623623	1.22502e-06	1.03162e-06	6.94003e-07	1.19777e-06	1.06204e-06	1.44953e-05	1.53002e-06	0.000453821	0.000538722	-0.393016	-0.107564	-0.211261	-0.150972	-0.0676722	0.0634034	-0.231049	-0.186746	-0.217937	-0.0932731	-0.253216	-0.156514	-0.224145	-0.124411	-0.25029
D820N	missense	0	0	0	0	0	0	1	385	0	0	0	0	0	0	0	329	1.16862e-06	1.37809e-06	8.48389e-07	1.04489e-06	1.18686e-06	1.0749e-05	1.49648e-06	0.000283198	1.22502e-06	1.03162e-06	6.94003e-07	1.19777e-06	1.06204e-06	1.44953e-05	7.65009e-07	0.000252548	0.000267873	-0.0468927	-0.129131	-0.0491176	-0.0407917	0.297513	0.391192	-0.044486	-0.0500885	0.00908264	0.0919809	-0.0568748	-0.0323064	0.012277	0.0432158	-0.0880117
D820S	missense	0	0	0	0	0	0	20	3597	0	0	0	0	0	0	2	1570	1.16862e-06	1.37809e-06	8.48389e-07	1.04489e-06	1.18686e-06	1.0749e-05	1.5713e-05	0.00263976	1.22502e-06	1.03162e-06	6.94003e-07	1.19777e-06	1.06204e-06	1.44953e-05	2.29503e-06	0.00120228	0.00192102	-0.0190918	-0.222161	-0.507634	-0.334124	-0.735174	-0.481478	-0.572056	-0.413911	-0.632894	-0.40122	-0.612096	-0.362983	-0.656287	-0.403055	-0.120627
D820T	missense	0	0	0	0	0	0	1	1156	0	0	2	0	0	0	1	3145	1.16862e-06	1.37809e-06	8.48389e-07	1.04489e-06	1.18686e-06	1.0749e-05	1.49648e-06	0.00084886	1.22502e-06	1.03162e-06	2.08201e-06	1.19777e-06	1.06204e-06	1.44953e-05	1.53002e-06	0.00240762	0.00162824	-0.303179	-0.443754	-0.274596	-0.258141	-0.210318	-0.869846	-0.303922	-0.575824	-0.306614	-0.620711	-0.329909	-0.510146	-0.316494	-0.60166	-0.373466
D820P	missense	0	0	0	0	0	0	0	508	0	0	0	0	0	0	0	1369	1.16862e-06	1.37809e-06	8.48389e-07	1.04489e-06	1.18686e-06	1.0749e-05	7.48238e-07	0.00037344	1.22502e-06	1.03162e-06	6.94003e-07	1.19777e-06	1.06204e-06	1.44953e-05	7.65009e-07	0.00104846	0.000710948	-0.273298	-0.415916	-0.105934	-0.308388	0.16955	-0.404913	-0.109859	-0.38199	-0.0704666	-0.357948	-0.125674	-0.333971	-0.0705668	-0.363901	-0.344607
D820G	missense	0	0	1	5	0	0	12	3011	0	1	0	0	0	0	61	3461	1.16862e-06	1.37809e-06	1.69678e-06	6.26935e-06	1.18686e-06	1.0749e-05	9.7271e-06	0.00220982	1.22502e-06	2.06324e-06	6.94003e-07	1.19777e-06	1.06204e-06	1.44953e-05	4.74305e-05	0.00264946	0.00242964	-0.0895515	0.228804	-0.328746	-0.48266	-0.652933	-0.923376	-0.530041	-0.598141	-0.0664842	-0.650964	-0.56788	-0.383537	-0.603044	-0.629035	0.0696261
D820C	missense	0	0	0	0	0	0	0	77	0	0	0	0	0	0	1	79	1.16862e-06	1.37809e-06	8.48389e-07	1.04489e-06	1.18686e-06	1.0749e-05	7.48238e-07	5.72265e-05	1.22502e-06	1.03162e-06	6.94003e-07	1.19777e-06	1.06204e-06	1.44953e-05	1.53002e-06	6.12238e-05	5.92252e-05	0.164623	0.296011	0.279345	0.2256	1.03729	1.18371	0.333444	0.280319	0.468969	0.539885	0.340864	0.268	0.491209	0.4485	0.230317
D820A	missense	0	0	0	0	0	0	0	2000	0	0	0	0	0	0	0	1344	1.16862e-06	1.37809e-06	8.48389e-07	1.04489e-06	1.18686e-06	1.0749e-05	7.48238e-07	0.00146808	1.22502e-06	1.03162e-06	6.94003e-07	1.19777e-06	1.06204e-06	1.44953e-05	7.65009e-07	0.00102932	0.0012487	-0.592901	-0.412206	-0.387119	-0.304926	-0.463745	-0.394613	-0.433391	-0.377696	-0.464158	-0.352127	-0.466163	-0.330068	-0.480563	-0.358633	-0.502553
D820V	missense	0	0	1	0	0	0	0	2309	0	0	2	0	0	0	1	2649	1.16862e-06	1.37809e-06	1.69678e-06	1.04489e-06	1.18686e-06	1.0749e-05	7.48238e-07	0.00169479	1.22502e-06	1.03162e-06	2.08201e-06	1.19777e-06	1.06204e-06	1.44953e-05	1.53002e-06	0.00202804	0.00186141	-0.626427	-0.409187	-0.274241	-0.225887	-0.530176	-0.773891	-0.467328	-0.535819	-0.505456	-0.56648	-0.50188	-0.473786	-0.523571	-0.55259	-0.517807
D820I	missense	0	0	0	0	0	0	0	315	0	0	0	0	0	0	3	657	1.16862e-06	1.37809e-06	8.48389e-07	1.04489e-06	1.18686e-06	1.0749e-05	7.48238e-07	0.000231841	1.22502e-06	1.03162e-06	6.94003e-07	1.19777e-06	1.06204e-06	1.44953e-05	3.06003e-06	0.000503566	0.000367703	-0.162003	0.0111282	-0.00801784	-0.170525	0.39008	0.00523344	0.00280349	-0.210997	0.0666271	-0.126149	-0.00710672	-0.178556	0.0722046	-0.154158	-0.0754376
D820L	missense	0	0	0	0	0	0	1	4080	0	0	0	0	0	0	0	1814	1.16862e-06	1.37809e-06	8.48389e-07	1.04489e-06	1.18686e-06	1.0749e-05	1.49648e-06	0.00299412	1.22502e-06	1.03162e-06	6.94003e-07	1.19777e-06	1.06204e-06	1.44953e-05	7.65009e-07	0.00138901	0.00219157	-0.597465	-0.472584	-0.533507	-0.361265	-0.793446	-0.562222	-0.601825	-0.447573	-0.669119	-0.446853	-0.643426	-0.393579	-0.694012	-0.444346	-0.535025
D820M	missense	0	0	1	0	0	0	5	1874	0	0	0	0	0	0	0	844	1.16862e-06	1.37809e-06	1.69678e-06	1.04489e-06	1.18686e-06	1.0749e-05	4.48943e-06	0.00137564	1.22502e-06	1.03162e-06	6.94003e-07	1.19777e-06	1.06204e-06	1.44953e-05	7.65009e-07	0.000646676	0.00101116	-0.159403	-0.318561	-0.231386	-0.217547	-0.433657	-0.134658	-0.41802	-0.269319	-0.445454	-0.20521	-0.449987	-0.231564	-0.461084	-0.225696	-0.238982
D820F	missense	0	0	0	0	0	0	0	1103	0	0	0	0	0	0	1	453	1.16862e-06	1.37809e-06	8.48389e-07	1.04489e-06	1.18686e-06	1.0749e-05	7.48238e-07	0.000809976	1.22502e-06	1.03162e-06	6.94003e-07	1.19777e-06	1.06204e-06	1.44953e-05	1.53002e-06	0.000347445	0.00057871	-0.454058	-0.0537527	-0.264965	-0.100761	-0.188626	0.212783	-0.29284	-0.124469	-0.293129	-0.0088495	-0.318246	-0.0999103	-0.302451	-0.0480202	-0.253905
D820Y	missense	0	0	1	0	0	0	0	569	0	0	0	0	0	0	0	316	1.16862e-06	1.37809e-06	1.69678e-06	1.04489e-06	1.18686e-06	1.0749e-05	7.48238e-07	0.000418194	1.22502e-06	1.03162e-06	6.94003e-07	1.19777e-06	1.06204e-06	1.44953e-05	7.65009e-07	0.000242599	0.000330397	-0.299723	-0.121034	0.0131905	-0.0332363	0.117187	0.41367	-0.136609	-0.0407174	-0.103018	0.104684	-0.153826	-0.0237891	-0.104466	0.0547105	-0.210378
D820W	missense	0	0	0	0	0	0	0	505	0	0	0	0	0	0	3	446	1.16862e-06	1.37809e-06	8.48389e-07	1.04489e-06	1.18686e-06	1.0749e-05	7.48238e-07	0.000371239	1.22502e-06	1.03162e-06	6.94003e-07	1.19777e-06	1.06204e-06	1.44953e-05	3.06003e-06	0.000342088	0.000356663	-0.271918	0.0890254	-0.10472	-0.0978398	0.172284	0.221473	-0.108462	-0.120846	-0.0687666	-0.00393808	-0.124204	-0.0966173	-0.0687964	-0.0435761	-0.0914461
D820_	nonsense	0	0	1	0	0	0	0	1392	0	0	0	0	0	0	8	535	1.16862e-06	1.37809e-06	1.69678e-06	1.04489e-06	1.18686e-06	1.0749e-05	7.48238e-07	0.00102201	1.22502e-06	1.03162e-06	6.94003e-07	1.19777e-06	1.06204e-06	1.44953e-05	6.88508e-06	0.000410199	0.000716103	-0.508343	0.215821	-0.170352	-0.131974	-0.296193	0.119923	-0.347793	-0.163182	-0.359998	-0.0613302	-0.376079	-0.135097	-0.372089	-0.0955071	-0.146261
L821E	missense	0	0	0	0	0	0	0	1103	0	0	1	0	0	0	0	902	1.16862e-06	1.37809e-06	8.48389e-07	1.04489e-06	1.18686e-06	1.0749e-05	7.48238e-07	0.000809976	1.22502e-06	1.03162e-06	1.38801e-06	1.19777e-06	1.06204e-06	1.44953e-05	7.65009e-07	0.000691063	0.000750519	-0.454058	-0.331935	-0.264965	-0.0997229	-0.188626	-0.171785	-0.29284	-0.284798	-0.293129	-0.226193	-0.318246	-0.245633	-0.302451	-0.244683	-0.392996
L821D	missense	3	0	0	0	0	0	6	879	0	0	2	0	0	0	2	397	4.67446e-06	1.37809e-06	8.48389e-07	1.04489e-06	1.18686e-06	1.0749e-05	5.23767e-06	0.000645633	1.22502e-06	1.03162e-06	2.08201e-06	1.19777e-06	1.06204e-06	1.44953e-05	2.29503e-06	0.000304588	0.00047511	0.0531889	0.0544583	-0.218386	0.130513	-0.0837182	0.286408	0.0883838	-0.0937738	-0.227912	0.0327607	-0.261843	-0.0720118	-0.234533	-0.0103694	0.0538236
L821R	missense	0	0	0	0	0	0	0	1633	2	0	9	0	0	0	4	2457	1.16862e-06	1.37809e-06	8.48389e-07	1.04489e-06	1.18686e-06	1.0749e-05	7.48238e-07	0.00119882	3.67506e-06	1.03162e-06	6.94003e-06	1.19777e-06	1.06204e-06	1.44953e-05	3.82504e-06	0.0018811	0.00153996	-0.545597	-0.209431	-0.345501	0.0145849	-0.370012	-0.731827	-0.385505	-0.262127	-0.405889	-0.542708	-0.415768	-0.457847	-0.41988	-0.53108	-0.377514
L821K	missense	0	0	0	0	0	0	0	1467	0	0	0	0	0	0	0	287	1.16862e-06	1.37809e-06	8.48389e-07	1.04489e-06	1.18686e-06	1.0749e-05	7.48238e-07	0.00107703	1.22502e-06	1.03162e-06	6.94003e-07	1.19777e-06	1.06204e-06	1.44953e-05	7.65009e-07	0.000220406	0.000648719	-0.520586	-0.101704	-0.323496	-0.0152004	-0.320453	0.467327	-0.360187	-0.0183475	-0.37508	0.135009	-0.389122	-0.00345706	-0.387795	0.0821499	-0.311145
L821H	missense	0	0	0	0	0	0	0	135	1	1	10	0	0	0	5	280	1.16862e-06	1.37809e-06	8.48389e-07	1.04489e-06	1.18686e-06	1.0749e-05	7.48238e-07	9.97796e-05	2.45004e-06	2.06324e-06	7.63404e-06	1.19777e-06	1.06204e-06	1.44953e-05	4.59005e-06	0.000215048	0.000157414	0.0348284	0.264237	0.165153	0.440202	0.780102	0.481088	0.202055	0.149006	0.309087	0.142787	0.202588	0.14865	0.324706	0.0891872	0.149532
L821Q	missense	0	0	0	0	0	0	8	1275	0	0	0	0	0	0	0	1569	1.16862e-06	1.37809e-06	8.48389e-07	1.04489e-06	1.18686e-06	1.0749e-05	6.73414e-06	0.000936167	1.22502e-06	1.03162e-06	6.94003e-07	1.19777e-06	1.06204e-06	1.44953e-05	7.65009e-07	0.00120152	0.00106884	0.0251149	-0.443369	-0.294705	-0.334005	-0.255608	-0.481122	-0.327059	-0.413762	-0.334769	-0.401018	-0.354259	-0.362848	-0.345815	-0.402873	-0.209127
L821N	missense	3	0	0	0	0	0	0	635	0	0	0	0	0	0	0	762	4.67446e-06	1.37809e-06	8.48389e-07	1.04489e-06	1.18686e-06	1.0749e-05	7.48238e-07	0.000466616	1.22502e-06	1.03162e-06	6.94003e-07	1.19777e-06	1.06204e-06	1.44953e-05	7.65009e-07	0.000583922	0.000525269	-0.325302	-0.297995	-0.151687	-0.198357	0.0665027	-0.0775682	0.165127	-0.245518	-0.134526	-0.172945	-0.181077	-0.209932	-0.13728	-0.196501	-0.311649
L821S	missense	1	0	6	0	0	0	25	3653	0	0	1	0	0	0	4	2759	2.33723e-06	1.37809e-06	5.93873e-06	1.04489e-06	1.18686e-06	1.0749e-05	1.94542e-05	0.00268084	1.22502e-06	1.03162e-06	1.38801e-06	1.19777e-06	1.06204e-06	1.44953e-05	3.82504e-06	0.00211222	0.00239653	0.0271646	-0.232777	-0.111114	-0.309756	-0.742318	-0.796637	-0.411891	-0.545302	-0.637335	-0.579336	-0.615937	-0.482405	-0.660912	-0.564222	-0.102806
L821T	missense	0	1	0	1	0	0	22	1801	0	0	0	0	0	0	30	881	1.16862e-06	2.75618e-06	8.48389e-07	2.08978e-06	1.18686e-06	1.0749e-05	1.72095e-05	0.00132208	1.22502e-06	1.03162e-06	6.94003e-07	1.19777e-06	1.06204e-06	1.44953e-05	2.37153e-05	0.000674992	0.000998536	0.163584	0.364647	-0.365603	-0.225603	-0.415286	-0.158625	-0.408634	-0.279311	-0.234694	-0.218755	-0.267708	-0.240646	-0.449191	-0.237953	0.264115
L821P	missense	0	0	0	0	0	0	1	498	1	1	1	0	0	0	0	791	1.16862e-06	1.37809e-06	8.48389e-07	1.04489e-06	1.18686e-06	1.0749e-05	1.49648e-06	0.000366103	2.45004e-06	2.06324e-06	1.38801e-06	1.19777e-06	1.06204e-06	1.44953e-05	7.65009e-07	0.000606115	0.000486109	-0.106839	-0.30551	-0.101858	-0.0750661	0.178729	-0.0984308	-0.105169	-0.0925992	-0.0647604	-0.184736	-0.120739	-0.0709442	-0.0646242	-0.20717	-0.206175
L821G	missense	1	0	0	0	0	0	1	1874	0	0	1	0	0	0	0	1105	2.33723e-06	1.37809e-06	8.48389e-07	1.04489e-06	1.18686e-06	1.0749e-05	1.49648e-06	0.00137564	1.22502e-06	1.03162e-06	1.38801e-06	1.19777e-06	1.06204e-06	1.44953e-05	7.65009e-07	0.000846419	0.00111103	-0.415891	-0.37279	-0.37376	-0.137844	-0.433657	-0.285195	-0.254205	-0.332079	-0.445454	-0.290288	-0.449987	-0.288607	-0.461084	-0.302679	-0.39434
L821C	missense	0	0	0	0	0	0	0	832	0	0	0	0	0	0	9	744	1.16862e-06	1.37809e-06	8.48389e-07	1.04489e-06	1.18686e-06	1.0749e-05	7.48238e-07	0.00061115	1.22502e-06	1.03162e-06	6.94003e-07	1.19777e-06	1.06204e-06	1.44953e-05	7.65009e-06	0.000570146	0.000590648	-0.388299	0.170714	-0.207111	-0.193869	-0.0583262	-0.0642163	-0.226274	-0.239951	-0.212127	-0.165399	-0.248191	-0.204872	-0.218094	-0.189673	-0.108793
L821A	missense	0	1	0	0	1	0	28	4175	0	0	2	0	0	0	18	1793	1.16862e-06	2.75618e-06	8.48389e-07	1.04489e-06	2.37372e-06	1.0749e-05	2.16989e-05	0.00306382	1.22502e-06	1.03162e-06	2.08201e-06	1.19777e-06	1.06204e-06	1.44953e-05	1.45352e-05	0.00137294	0.00221838	0.0214839	0.122973	-0.538234	-0.152551	-0.804091	-0.555713	-0.607264	-0.44486	-0.675737	-0.443174	-0.476749	-0.391113	-0.493309	-0.441017	0.0722284
L821V	missense	790	529	7	98	97	2	1302	4535	13	6	306	0	1	0	236	1978	0.000924375	0.000730387	6.78712e-06	0.000103444	0.000116312	3.2247e-05	0.000974954	0.00332794	1.71503e-05	7.22134e-06	0.000213059	1.19777e-06	2.12409e-06	1.44953e-05	0.000181307	0.00151452	0.00242123	0.890544	0.611631	-0.128099	0.699055	-0.334115	-0.610602	0.950327	0.147588	0.621973	-0.474196	0.890486	0.000468508	0.647509	-0.270845	0.751088
L821I	missense	4794	1297	1072	323	931	26	4373	1426	1	2	0	1	1	0	9	336	0.00560351	0.00178876	0.000910322	0.000338545	0.00110615	0.000290223	0.00327279	0.00104695	2.45004e-06	3.09486e-06	6.94003e-07	2.39553e-06	2.12409e-06	1.44953e-05	7.65009e-06	0.000257905	0.000652429	1.44327	0.330539	1.11566	-0.0447377	1.21734	0.379453	1.64952	0.106634	1.29553	0.304435	1.40091	0.196065	1.66844	0.235454	0.886904
L821L	silent	842	3415	9381	663	581	134	6074	3570	1967	3455	7605	205	226	19	2210	2641	0.000985143	0.00470755	0.00795959	0.000693808	0.000690753	0.00145111	0.00454555	0.00261995	0.00241084	0.00356528	0.00527859	0.00024674	0.000241084	0.000289905	0.00169143	0.00202192	0.00232093	1.30581	1.00333	1.37263	1.24815	1.53755	0.903222	1.02191	1.23338	1.23809	1.1185	1.41344	1.25356	1.2527	0.999822	1.15457
L821M	missense	70	83	2	27	0	0	323	1669	1	2	1	0	0	0	84	1228	8.29717e-05	0.000115759	2.54517e-06	2.9257e-05	1.18686e-06	1.0749e-05	0.000242429	0.00122523	2.45004e-06	3.09486e-06	1.38801e-06	1.19777e-06	1.06204e-06	1.44953e-05	6.50257e-05	0.00094055	0.00108289	0.798919	0.501021	-0.124321	-0.157667	-0.380094	-0.344171	0.616765	-0.19505	0.546138	-0.323619	0.680854	-0.0781346	-0.426407	-0.332838	0.64997
L821F	missense	4	5	9	1	1	0	9	336	7	1	8	0	0	0	69	961	5.84308e-06	8.26853e-06	8.48389e-06	2.08978e-06	2.37372e-06	1.0749e-05	7.48238e-06	0.000247248	9.80015e-06	2.06324e-06	6.24603e-06	1.19777e-06	1.06204e-06	1.44953e-05	5.35506e-05	0.000736216	0.000491732	0.360549	0.511253	0.45172	0.171128	0.360315	-0.207182	0.367964	0.185294	0.247463	-0.246198	0.42254	-0.112153	0.26053	-0.262784	0.435901
L821Y	missense	0	0	0	0	0	0	5	1162	0	0	0	0	0	0	1	276	1.16862e-06	1.37809e-06	8.48389e-07	1.04489e-06	1.18686e-06	1.0749e-05	4.48943e-06	0.000853262	1.22502e-06	1.03162e-06	6.94003e-07	1.19777e-06	1.06204e-06	1.44953e-05	1.53002e-06	0.000211987	0.000532625	-0.0478986	0.0457889	-0.275659	-0.00787961	-0.212711	0.489106	-0.305145	-0.00926738	-0.308102	0.147318	-0.331196	0.00479579	-0.318043	0.0932877	-0.00105483
L821W	missense	0	0	2	0	0	0	103	1541	0	0	0	0	0	0	19	355	1.16862e-06	1.37809e-06	2.54517e-06	1.04489e-06	1.18686e-06	1.0749e-05	7.78168e-05	0.00113132	1.22502e-06	1.03162e-06	6.94003e-07	1.19777e-06	1.06204e-06	1.44953e-05	1.53002e-05	0.000272446	0.000701885	0.552237	0.459137	-0.107942	-0.0550484	-0.343203	0.348778	-0.371809	-0.0677711	-0.389223	0.0680101	-0.401354	-0.0483781	-0.402524	0.021526	0.505687
L821_	nonsense	0	0	8	0	0	0	8	212	0	0	2	0	0	0	4	1168	1.16862e-06	1.37809e-06	7.6355e-06	1.04489e-06	1.18686e-06	1.0749e-05	6.73414e-06	0.000156272	1.22502e-06	1.03162e-06	2.08201e-06	1.19777e-06	1.06204e-06	1.44953e-05	3.82504e-06	0.000894632	0.000525452	0.443063	-0.0596992	0.524315	-0.0720352	0.572557	-0.316178	0.0960258	-0.344996	0.180065	-0.307798	0.0910017	-0.300347	0.190341	-0.318523	0.191682
L822E	missense	0	0	0	0	0	0	0	491	0	0	0	0	0	0	0	534	1.16862e-06	1.37809e-06	8.48389e-07	1.04489e-06	1.18686e-06	1.0749e-05	7.48238e-07	0.000360967	1.22502e-06	1.03162e-06	6.94003e-07	1.19777e-06	1.06204e-06	1.44953e-05	7.65009e-07	0.000409434	0.000385201	-0.265367	-0.226475	-0.0989565	-0.131623	0.185264	0.120968	-0.101831	-0.162747	-0.0606975	-0.0607399	-0.117225	-0.134701	-0.0603931	-0.094973	-0.245921
L822D	missense	0	0	0	0	0	0	1	1691	0	0	0	0	0	0	0	1083	1.16862e-06	1.37809e-06	8.48389e-07	1.04489e-06	1.18686e-06	1.0749e-05	1.49648e-06	0.00124138	1.22502e-06	1.03162e-06	6.94003e-07	1.19777e-06	1.06204e-06	1.44953e-05	7.65009e-07	0.000829582	0.00103548	-0.391915	-0.368742	-0.352666	-0.26437	-0.386148	-0.273959	-0.393749	-0.327394	-0.41592	-0.283937	-0.424443	-0.284349	-0.430327	-0.296932	-0.380328
L822R	missense	0	0	1	0	0	0	3	3985	5	0	0	0	0	0	0	3262	1.16862e-06	1.37809e-06	1.69678e-06	1.04489e-06	1.18686e-06	1.0749e-05	2.99295e-06	0.00292442	7.35011e-06	1.03162e-06	6.94003e-07	1.19777e-06	1.06204e-06	1.44953e-05	7.65009e-07	0.00249716	0.00271079	-0.43014	-0.590758	-0.386296	-0.471532	-0.78255	-0.890268	-0.596259	-0.166565	-0.662345	-0.632252	-0.637568	-0.517884	-0.686958	-0.612104	-0.510449
L822K	missense	0	0	0	0	0	0	1	228	0	0	0	0	0	0	0	821	1.16862e-06	1.37809e-06	8.48389e-07	1.04489e-06	1.18686e-06	1.0749e-05	1.49648e-06	0.000168011	1.22502e-06	1.03162e-06	6.94003e-07	1.19777e-06	1.06204e-06	1.44953e-05	7.65009e-07	0.000629074	0.000398543	0.0750032	-0.313001	0.0581255	-0.212359	0.53905	-0.119224	0.0789081	-0.262884	0.159236	-0.196487	0.0729868	-0.225716	0.168648	-0.217803	-0.118999
L822H	missense	0	0	0	0	0	0	0	369	0	0	0	0	0	0	1	1473	1.16862e-06	1.37809e-06	8.48389e-07	1.04489e-06	1.18686e-06	1.0749e-05	7.48238e-07	0.000271459	1.22502e-06	1.03162e-06	6.94003e-07	1.19777e-06	1.06204e-06	1.44953e-05	1.53002e-06	0.00112805	0.000699754	-0.198835	-0.29101	-0.0404221	-0.322143	0.317098	-0.445834	-0.0344809	-0.39905	0.0212574	-0.381075	-0.0463453	-0.349477	0.0249559	-0.384827	-0.244922
L822Q	missense	0	0	0	0	0	0	0	387	0	0	0	0	0	0	0	470	1.16862e-06	1.37809e-06	8.48389e-07	1.04489e-06	1.18686e-06	1.0749e-05	7.48238e-07	0.000284665	1.22502e-06	1.03162e-06	6.94003e-07	1.19777e-06	1.06204e-06	1.44953e-05	7.65009e-07	0.000360455	0.00032256	-0.209925	-0.200806	-0.0501791	-0.107672	0.295122	0.192223	-0.0457074	-0.13304	0.00759641	-0.0204688	-0.0581602	-0.107701	0.0107292	-0.0585339	-0.205366
L822N	missense	0	0	0	0	0	0	4	300	0	0	1	0	0	0	0	910	1.16862e-06	1.37809e-06	8.48389e-07	1.04489e-06	1.18686e-06	1.0749e-05	3.74119e-06	0.000220836	1.22502e-06	1.03162e-06	1.38801e-06	1.19777e-06	1.06204e-06	1.44953e-05	7.65009e-07	0.000697186	0.000459011	0.225099	-0.333712	0.00197122	-0.101381	0.412577	-0.176718	0.0142969	-0.286854	0.080613	-0.228981	0.00498912	-0.247502	0.0867697	-0.247205	-0.0543068
L822S	missense	0	0	31	1	0	0	3	1976	0	0	0	0	0	0	0	1329	1.16862e-06	1.37809e-06	2.71485e-05	2.08978e-06	1.18686e-06	1.0749e-05	2.99295e-06	0.00145047	1.22502e-06	1.03162e-06	6.94003e-07	1.19777e-06	1.06204e-06	1.44953e-05	7.65009e-07	0.00101785	0.00123416	-0.266432	-0.409946	0.327226	-0.302818	-0.458163	-0.388341	-0.430539	-0.375081	-0.261349	-0.348582	-0.463162	-0.327691	-0.476949	-0.355426	-0.338189
L822T	missense	0	0	1	0	0	0	0	2440	0	0	0	0	0	0	0	627	1.16862e-06	1.37809e-06	1.69678e-06	1.04489e-06	1.18686e-06	1.0749e-05	7.48238e-07	0.0017909	1.22502e-06	1.03162e-06	6.94003e-07	1.19777e-06	1.06204e-06	1.44953e-05	7.65009e-07	0.000480607	0.00113575	-0.639305	-0.258765	-0.285571	-0.161752	-0.555694	0.0313316	-0.480365	-0.200117	-0.521319	-0.111399	-0.515599	-0.168667	-0.540091	-0.140812	-0.449035
L822P	missense	0	0	0	0	0	0	0	733	0	0	1	0	0	0	6	829	1.16862e-06	1.37809e-06	8.48389e-07	1.04489e-06	1.18686e-06	1.0749e-05	7.48238e-07	0.000538516	1.22502e-06	1.03162e-06	1.38801e-06	1.19777e-06	1.06204e-06	1.44953e-05	5.35506e-06	0.000635197	0.000586857	-0.35876	0.0770881	-0.181123	-0.083876	0.00020559	-0.124641	-0.196372	-0.265143	-0.175741	-0.199548	-0.216721	-0.227769	-0.180201	-0.220573	-0.140836
L822G	missense	0	1	0	0	0	0	2	1867	0	0	0	0	0	0	1	1772	1.16862e-06	2.75618e-06	8.48389e-07	1.04489e-06	1.18686e-06	1.0749e-05	2.24471e-06	0.0013705	1.22502e-06	1.03162e-06	6.94003e-07	1.19777e-06	1.06204e-06	1.44953e-05	1.53002e-06	0.00135687	0.00136369	-0.320356	-0.32822	-0.372991	-0.356863	-0.431927	-0.549128	-0.417136	-0.442114	-0.444378	-0.439453	-0.276655	-0.388617	-0.459964	-0.43765	-0.324288
L822C	missense	0	0	2	0	0	0	0	620	0	0	0	0	2	0	22	429	1.16862e-06	1.37809e-06	2.54517e-06	1.04489e-06	1.18686e-06	1.0749e-05	7.48238e-07	0.000455611	1.22502e-06	1.03162e-06	6.94003e-07	1.19777e-06	3.18613e-06	1.44953e-05	1.75952e-05	0.000329078	0.000392345	-0.31973	0.449246	0.0788717	-0.0905509	0.0775441	0.243158	-0.156862	-0.111805	-0.127663	0.00831734	-0.175141	-0.0884004	-0.130131	0.281719	0.0647581
L822A	missense	0	7	0	0	0	0	1	1677	0	0	0	0	0	0	0	695	1.16862e-06	1.10247e-05	8.48389e-07	1.04489e-06	1.18686e-06	1.0749e-05	1.49648e-06	0.0012311	1.22502e-06	1.03162e-06	6.94003e-07	1.19777e-06	1.06204e-06	1.44953e-05	7.65009e-07	0.000532647	0.000881876	-0.389975	-0.279478	-0.350959	-0.181079	-0.382305	-0.0261666	-0.391785	-0.224088	-0.41353	-0.143895	0.094826	-0.190454	-0.427838	-0.170215	-0.334727
L822V	missense	11	8731	19	8	235	0	203	1713	12	982	1	0	397	1	251	3085	1.40234e-05	0.0120335	1.69678e-05	9.40403e-06	0.000280099	1.0749e-05	0.000152641	0.00125752	1.59252e-05	0.00101408	1.38801e-06	1.19777e-06	0.000422694	2.89905e-05	0.000192782	0.00236171	0.00180961	0.68484	0.534485	0.260008	-0.330744	-0.392124	-0.47142	0.190469	0.0267181	0.212255	-0.614624	1.82943	0.954203	1.2022	1.11599	0.609663
L822I	missense	4	5	4	208	975	3	164	1717	6	5	2762	4	2433	0	327	741	5.84308e-06	8.26853e-06	4.24195e-06	0.000218382	0.00115838	4.2996e-05	0.000123459	0.00126045	8.57513e-06	6.18972e-06	0.00191753	5.98883e-06	0.00258502	1.44953e-05	0.000250923	0.00056785	0.000914151	0.634761	0.874739	-0.0252173	1.29652	0.248113	-0.0619596	-0.0169862	0.214704	1.11607	0.344585	0.0174137	0.175695	1.62667	2.04152	0.75475
L822L	silent	3983	2809	138566	605	366	275	3060	2369	146	58	366	67	123	11	2046	3122	0.00465577	0.00387243	0.117559	0.000633204	0.000435578	0.00296672	0.00229036	0.00173881	0.000180078	6.08656e-05	0.000254699	8.14481e-05	0.000131694	0.000173943	0.00156597	0.00239002	0.00206441	1.2415	0.954101	2.00989	0.646852	2.05803	0.523991	1.48584	0.589473	1.3297	0.715303	1.46683	0.355527	1.23738	0.779049	1.0978
L822M	missense	4	9	164	4	4	0	131	1375	0	0	2	0	0	0	37	443	5.84308e-06	1.37809e-05	0.000139984	5.22446e-06	5.9343e-06	1.0749e-05	9.87674e-05	0.00100953	1.22502e-06	1.03162e-06	2.08201e-06	1.19777e-06	1.06204e-06	1.44953e-05	2.90703e-05	0.000339792	0.000674663	0.634489	0.543947	0.738565	0.109953	-0.290512	0.225239	0.0354754	-0.119275	0.106384	-0.0018096	0.199679	-0.0951902	0.113608	-0.0416502	0.589218
L822F	missense	28	26	2345	1	3	0	62	1717	10	6	5	26	0	0	198	311	3.38899e-05	3.72084e-05	0.00199032	2.08978e-06	4.74744e-06	1.0749e-05	4.7139e-05	0.00126045	1.34752e-05	7.22134e-06	4.16402e-06	3.23397e-05	1.06204e-06	1.44953e-05	0.000152237	0.000238773	0.000749612	0.409978	0.948605	1.23821	0.306583	-0.393203	0.422561	0.398457	0.522091	-0.220966	1.15145	0.391511	0.39196	-0.0197045	0.0592575	0.679291
L822Y	missense	0	0	1	0	0	0	0	590	0	0	0	0	0	0	0	849	1.16862e-06	1.37809e-06	1.69678e-06	1.04489e-06	1.18686e-06	1.0749e-05	7.48238e-07	0.000433601	1.22502e-06	1.03162e-06	6.94003e-07	1.19777e-06	1.06204e-06	1.44953e-05	7.65009e-07	0.000650503	0.000542052	-0.30817	-0.319749	0.00575911	-0.218656	0.10045	-0.137957	-0.14516	-0.270694	-0.113423	-0.207075	-0.162825	-0.232814	-0.115302	-0.227383	-0.31396
L822W	missense	0	1	7	0	0	0	1	883	0	0	0	0	0	0	0	892	1.16862e-06	2.75618e-06	6.78712e-06	1.04489e-06	1.18686e-06	1.0749e-05	1.49648e-06	0.000648567	1.22502e-06	1.03162e-06	6.94003e-07	1.19777e-06	1.06204e-06	1.44953e-05	7.65009e-07	0.00068341	0.000665989	-0.240347	-0.329692	0.207803	-0.227933	-0.0858162	-0.165557	-0.240318	-0.282201	-0.229216	-0.222673	-0.0905698	-0.243273	-0.235891	-0.241498	-0.285019
L822_	nonsense	0	0	4	0	0	0	0	240	0	0	0	0	0	0	0	504	1.16862e-06	1.37809e-06	4.24195e-06	1.04489e-06	1.18686e-06	1.0749e-05	7.48238e-07	0.000176815	1.22502e-06	1.03162e-06	6.94003e-07	1.19777e-06	1.06204e-06	1.44953e-05	7.65009e-07	0.000386475	0.000281645	-0.098747	-0.214849	0.378215	-0.120774	0.515422	0.153242	0.0668373	-0.149291	0.144547	-0.0424996	0.0602833	-0.122472	0.153352	-0.0784683	-0.156798
F823E	missense	0	0	0	0	0	0	0	514	0	0	0	0	0	0	0	248	1.16862e-06	1.37809e-06	8.48389e-07	1.04489e-06	1.18686e-06	1.0749e-05	7.48238e-07	0.000377842	1.22502e-06	1.03162e-06	6.94003e-07	1.19777e-06	1.06204e-06	1.44953e-05	7.65009e-07	0.000190559	0.0002842	-0.276034	-0.0723891	-0.108341	0.0121533	0.164128	0.548705	-0.112628	0.0155796	-0.0738368	0.181001	-0.128589	0.0273791	-0.0740766	0.123765	-0.174211
F823D	missense	0	0	0	0	0	0	0	169	0	1	0	1	0	0	9	953	1.16862e-06	1.37809e-06	8.48389e-07	1.04489e-06	1.18686e-06	1.0749e-05	7.48238e-07	0.000124725	1.22502e-06	2.06324e-06	6.94003e-07	2.39553e-06	1.06204e-06	1.44953e-05	7.65009e-06	0.000730093	0.000427409	-0.0172679	0.120895	0.119319	-0.240355	0.676873	-0.202512	0.149318	-0.297608	0.244914	-0.0244699	0.147087	-0.110383	0.257875	-0.260396	0.0518135
F823R	missense	0	0	1	0	0	0	0	2157	0	0	0	0	0	0	0	2874	1.16862e-06	1.37809e-06	1.69678e-06	1.04489e-06	1.18686e-06	1.0749e-05	7.48238e-07	0.00158327	1.22502e-06	1.03162e-06	6.94003e-07	1.19777e-06	1.06204e-06	1.44953e-05	7.65009e-07	0.00220023	0.00189175	-0.610536	-0.565253	-0.26026	-0.447733	-0.498688	-0.819467	-0.451242	-0.554821	-0.485881	-0.592238	-0.48495	-0.491056	-0.503185	-0.575897	-0.587895
F823K	missense	0	0	0	0	0	0	0	371	0	0	0	0	0	0	0	352	1.16862e-06	1.37809e-06	8.48389e-07	1.04489e-06	1.18686e-06	1.0749e-05	7.48238e-07	0.000272927	1.22502e-06	1.03162e-06	6.94003e-07	1.19777e-06	1.06204e-06	1.44953e-05	7.65009e-07	0.00027015	0.000271538	-0.200094	-0.142705	-0.0415294	-0.0534575	0.314604	0.353511	-0.0357549	-0.0657979	0.0197071	0.070685	-0.0476861	-0.0465847	0.0233414	0.0239463	-0.171399
F823H	missense	0	0	0	0	0	0	0	828	7	0	1	5	6	0	0	285	1.16862e-06	1.37809e-06	8.48389e-07	1.04489e-06	1.18686e-06	1.0749e-05	7.48238e-07	0.000608215	9.80015e-06	1.03162e-06	1.38801e-06	7.18659e-06	7.43431e-06	1.44953e-05	7.65009e-07	0.000218875	0.000413545	-0.387176	-0.1003	-0.206123	0.116413	-0.0560994	0.471224	-0.225136	0.468127	-0.210743	0.703548	-0.246994	-0.00198025	-0.216653	0.640677	-0.243738
F823Q	missense	0	0	0	0	0	0	0	524	0	0	0	0	0	0	0	253	1.16862e-06	1.37809e-06	8.48389e-07	1.04489e-06	1.18686e-06	1.0749e-05	7.48238e-07	0.000385179	1.22502e-06	1.03162e-06	6.94003e-07	1.19777e-06	1.06204e-06	1.44953e-05	7.65009e-07	0.000194385	0.000289782	-0.280523	-0.0763946	-0.112291	0.00841584	0.155232	0.537586	-0.117173	0.010944	-0.0793675	0.174717	-0.133372	0.0231658	-0.0798363	0.118079	-0.178459
F823N	missense	0	0	0	0	0	0	0	383	0	0	1	0	3	0	0	977	1.16862e-06	1.37809e-06	8.48389e-07	1.04489e-06	1.18686e-06	1.0749e-05	7.48238e-07	0.000281731	1.22502e-06	1.03162e-06	1.38801e-06	1.19777e-06	4.24818e-06	1.44953e-05	7.65009e-07	0.000748461	0.000515096	-0.207506	-0.34801	-0.0480506	-0.114722	0.299916	-0.216408	-0.0432583	-0.303401	0.0105766	-0.251412	-0.0555827	-0.262541	0.0138328	0.128981	-0.277758
F823S	missense	0	0	1	0	7	0	0	2036	14	5	8	2	58	0	5	1799	1.16862e-06	1.37809e-06	1.69678e-06	1.04489e-06	9.49488e-06	1.0749e-05	7.48238e-07	0.00149449	1.83753e-05	6.18972e-06	6.24603e-06	3.5933e-06	6.26606e-05	1.44953e-05	4.59005e-06	0.00137753	0.00143601	-0.597064	-0.109929	-0.248408	0.0533483	-0.471994	-0.55758	-0.437605	0.18578	-0.469286	-0.0969824	-0.470598	-0.0121081	0.136881	0.724212	-0.353496
F823T	missense	0	0	0	0	0	0	0	747	0	0	0	0	0	0	0	723	1.16862e-06	1.37809e-06	8.48389e-07	1.04489e-06	1.18686e-06	1.0749e-05	7.48238e-07	0.000548788	1.22502e-06	1.03162e-06	6.94003e-07	1.19777e-06	1.06204e-06	1.44953e-05	7.65009e-07	0.000554075	0.000551431	-0.363171	-0.287424	-0.185004	-0.188494	-0.00853498	-0.0482252	-0.200837	-0.233285	-0.181174	-0.156361	-0.221421	-0.198813	-0.185859	-0.181496	-0.325298
F823P	missense	0	0	1	0	0	0	0	836	0	0	0	0	0	0	1	1001	1.16862e-06	1.37809e-06	1.69678e-06	1.04489e-06	1.18686e-06	1.0749e-05	7.48238e-07	0.000614085	1.22502e-06	1.03162e-06	6.94003e-07	1.19777e-06	1.06204e-06	1.44953e-05	1.53002e-06	0.000766828	0.000690456	-0.389418	-0.213247	-0.0657222	-0.249583	-0.0605423	-0.229966	-0.227406	-0.309054	-0.213505	-0.259075	-0.249382	-0.267679	-0.219529	-0.274436	-0.301332
F823G	missense	0	0	0	0	0	0	0	1512	0	0	0	0	0	0	0	2051	1.16862e-06	1.37809e-06	8.48389e-07	1.04489e-06	1.18686e-06	1.0749e-05	7.48238e-07	0.00111005	1.22502e-06	1.03162e-06	6.94003e-07	1.19777e-06	1.06204e-06	1.44953e-05	7.65009e-07	0.00157039	0.00134022	-0.527635	-0.49731	-0.329698	-0.384336	-0.33442	-0.63086	-0.367322	-0.476189	-0.383763	-0.485645	-0.396632	-0.419588	-0.396838	-0.479447	-0.512473
F823C	missense	0	1	4	1	0	0	1	1114	4	1	4	1	14	0	1	1392	1.16862e-06	2.75618e-06	4.24195e-06	2.08978e-06	1.18686e-06	1.0749e-05	1.49648e-06	0.000818046	6.12509e-06	2.06324e-06	3.47002e-06	2.39553e-06	1.59307e-05	1.44953e-05	1.53002e-06	0.00106606	0.000942052	-0.294546	-0.279623	0.0635789	-0.00896234	-0.193213	-0.414224	-0.295184	-0.0106103	-0.0966411	-0.144122	-0.148311	-0.190606	-0.30542	0.405846	-0.287085
F823A	missense	0	0	0	0	0	0	0	1377	0	0	1	0	0	0	0	1054	1.16862e-06	1.37809e-06	8.48389e-07	1.04489e-06	1.18686e-06	1.0749e-05	7.48238e-07	0.001011	1.22502e-06	1.03162e-06	1.38801e-06	1.19777e-06	1.06204e-06	1.44953e-05	7.65009e-07	0.000807388	0.000909195	-0.505815	-0.363278	-0.310501	-0.128969	-0.291184	-0.258793	-0.345234	-0.321072	-0.356885	-0.275366	-0.373386	-0.278602	-0.368847	-0.289177	-0.434547
F823V	missense	0	0	0	0	0	0	2	2153	8	1	1	0	0	0	0	3033	1.16862e-06	1.37809e-06	8.48389e-07	1.04489e-06	1.18686e-06	1.0749e-05	2.24471e-06	0.00158033	1.10252e-05	2.06324e-06	1.38801e-06	1.19777e-06	1.06204e-06	1.44953e-05	7.65009e-07	0.00232191	0.00195112	-0.353615	-0.576098	-0.402253	-0.327549	-0.49783	-0.849572	-0.450804	-0.0550595	-0.485347	-0.609253	-0.484489	-0.355571	-0.50263	-0.591293	-0.464856
F823I	missense	0	0	0	0	0	0	0	1825	0	0	1	0	0	0	0	320	1.16862e-06	1.37809e-06	8.48389e-07	1.04489e-06	1.18686e-06	1.0749e-05	7.48238e-07	0.00133969	1.22502e-06	1.03162e-06	1.38801e-06	1.19777e-06	1.06204e-06	1.44953e-05	7.65009e-07	0.00024566	0.000792674	-0.571535	-0.12356	-0.36832	0.0947101	-0.421407	0.406657	-0.411761	-0.0436412	-0.437839	0.100721	-0.4434	-0.0264464	-0.453153	0.0511242	-0.347547
F823L	missense	0	0	5	0	0	0	7	2929	0	5	11	0	1	0	16	2404	1.16862e-06	1.37809e-06	5.09034e-06	1.04489e-06	1.18686e-06	1.0749e-05	5.9859e-06	0.00214966	1.22502e-06	6.18972e-06	8.32804e-06	1.19777e-06	2.12409e-06	1.44953e-05	1.30051e-05	0.00184054	0.0019951	-0.196457	0.0415135	-0.09742	0.052957	-0.640164	-0.719636	-0.523518	-0.5132	-0.573831	-0.535818	-0.561015	-0.0735151	-0.594777	-0.326604	-0.0774716
F823M	missense	0	0	0	0	0	0	0	616	7	0	0	0	0	0	6	1301	1.16862e-06	1.37809e-06	8.48389e-07	1.04489e-06	1.18686e-06	1.0749e-05	7.48238e-07	0.000452677	9.80015e-06	1.03162e-06	6.94003e-07	1.19777e-06	1.06204e-06	1.44953e-05	5.35506e-06	0.000996417	0.000724547	-0.318221	-0.0136194	-0.145457	-0.298818	0.0805335	-0.376441	-0.155335	0.114729	-0.125804	-0.341857	-0.173533	-0.323182	-0.128196	-0.34934	-0.16592
F823F	silent	1052	1410	12284	764	264	109	5118	1085	378	10758	30518	1180	772	95	6496	1748	0.00123055	0.00194448	0.0104225	0.000799342	0.000314518	0.00118239	0.00383023	0.000796769	0.000464282	0.0110992	0.0211803	0.00141456	0.000820961	0.00139155	0.00497026	0.0013385	0.00106764	1.54374	1.30359	1.6725	1.58689	1.99348	2.0112	1.35579	0.945479	1.62113	1.80083	1.48959	1.58164	1.37358	1.46824	1.42367
F823Y	missense	58	700	26	687	9822	5	322	858	23420	7007	1322	9947	93727	29	3334	1373	6.89484e-05	0.00096604	2.29065e-05	0.000718885	0.0116585	6.44939e-05	0.000241681	0.000630226	0.0286912	0.00722959	0.000918167	0.0119154	0.0995433	0.000434858	0.0025513	0.00105152	0.000840872	0.953407	1.21786	0.463544	1.04226	0.756345	1.49564	0.730127	1.96328	1.65806	2.55067	1.37392	1.54193	2.52581	2.90946	1.08563
F823W	missense	0	0	0	0	0	0	0	826	0	0	0	0	0	0	1	1516	1.16862e-06	1.37809e-06	8.48389e-07	1.04489e-06	1.18686e-06	1.0749e-05	7.48238e-07	0.000606748	1.22502e-06	1.03162e-06	6.94003e-07	1.19777e-06	1.06204e-06	1.44953e-05	1.53002e-06	0.00116096	0.000883852	-0.386612	-0.296803	-0.205627	-0.327549	-0.054982	-0.461916	-0.224566	-0.405755	-0.210048	-0.390164	-0.246393	-0.355571	-0.215929	-0.393051	-0.341707
F823_	nonsense	0	0	0	0	1	0	1	152	2	0	1	1	8	0	0	491	1.16862e-06	1.37809e-06	8.48389e-07	1.04489e-06	2.37372e-06	1.0749e-05	1.49648e-06	0.000112252	3.67506e-06	1.03162e-06	1.38801e-06	2.39553e-06	9.5584e-06	1.44953e-05	7.65009e-07	0.000376526	0.000244389	0.169156	-0.209595	0.140961	0.014432	0.725614	0.167828	0.174218	0.112945	0.275214	0.184832	0.173292	-0.116945	0.497025	0.557401	-0.0202192
N824E	missense	12	0	0	68	0	1	276	775	0	0	0	0	0	0	4	673	1.5192e-05	1.37809e-06	8.48389e-07	7.20975e-05	1.18686e-06	2.1498e-05	0.000207262	0.000569331	1.22502e-06	1.03162e-06	6.94003e-07	1.19777e-06	1.06204e-06	1.44953e-05	3.82504e-06	0.00051581	0.00054257	0.941263	0.0512443	-0.192552	-0.175041	0.295122	-0.00820311	0.396665	-0.216599	1.02593	-0.133742	-0.230561	-0.183647	-0.196866	-0.161029	0.496253
N824D	missense	0	0	0	0	1	0	25	862	19	1525	4	134	28	13	887	1469	1.16862e-06	1.37809e-06	8.48389e-07	1.04489e-06	2.37372e-06	1.0749e-05	1.94542e-05	0.00063316	2.45004e-05	0.00157425	3.47002e-06	0.000161698	3.07993e-05	0.000202934	0.000679328	0.00112499	0.000879074	0.364093	0.937656	-0.214379	-0.0190766	-0.0746939	1.03163	-0.234636	0.300078	-0.222302	1.17023	-0.256991	1.20457	-0.0210959	0.579004	0.650875
N824R	missense	2	0	0	0	0	0	141	4385	8	0	0	0	0	0	24	5071	3.50585e-06	1.37809e-06	8.48389e-07	1.04489e-06	1.18686e-06	1.0749e-05	0.00010625	0.00321789	1.10252e-05	1.03162e-06	6.94003e-07	1.19777e-06	1.06204e-06	1.44953e-05	1.91252e-05	0.00388159	0.00354974	0.380896	-0.0311206	-0.548311	-0.554451	-0.826789	-1.13695	-0.359219	-0.174871	-0.689847	-0.771671	-0.661353	-0.61136	-0.715599	-0.738256	0.174888
N824K	missense	20	2	27	1	0	0	90	557	1	1	1	0	0	0	14	1337	2.45409e-05	4.13426e-06	2.37549e-05	2.08978e-06	1.18686e-06	1.0749e-05	6.80897e-05	0.00040939	2.45004e-06	2.06324e-06	1.38801e-06	1.19777e-06	1.06204e-06	1.44953e-05	1.14751e-05	0.00102397	0.000716679	0.758374	0.134433	0.559626	-0.173642	0.127031	-0.391695	0.587947	-0.214863	0.10244	-0.350478	0.124715	-0.182069	-0.0980938	-0.357141	0.446404
N824H	missense	2	2	1	0	0	0	3	699	2	0	0	0	0	0	38	726	3.50585e-06	4.13426e-06	1.69678e-06	1.04489e-06	1.18686e-06	1.0749e-05	2.99295e-06	0.000513571	3.67506e-06	1.03162e-06	6.94003e-07	1.19777e-06	1.06204e-06	1.44953e-05	2.98353e-05	0.000556371	0.000534971	-0.0240355	0.449836	-0.029008	-0.189271	0.0221467	-0.0505378	0.0744778	0.0219073	-0.162101	-0.157668	0.0683243	-0.199689	-0.165996	-0.182678	0.2129
N824Q	missense	314	334	676	97	36	7	1586	1080	2	0	1	0	0	0	6	314	0.000368114	0.00046166	0.00057436	0.000102399	4.39138e-05	8.59919e-05	0.00118745	0.000793101	3.67506e-06	1.03162e-06	1.38801e-06	1.19777e-06	1.06204e-06	1.44953e-05	5.35506e-06	0.000241069	0.000517085	1.2714	0.272282	1.0781	0.0982572	0.783088	0.417209	1.07167	0.216914	1.0315	0.106685	1.13309	-0.0224478	0.78531	0.0565206	0.771843
N824N	silent	4	5	3	0	0	0	9	1112	2159	1867	5862	126	168	18	1884	2002	5.84308e-06	8.26853e-06	3.39356e-06	1.04489e-06	1.18686e-06	1.0749e-05	7.48238e-06	0.000816579	0.00264604	0.00192707	0.00406894	0.000152116	0.000179486	0.00027541	0.00144204	0.00153289	0.00117473	0.0816209	1.02697	0.0181138	1.25127	-0.192382	1.02939	0.0856072	1.31964	-0.295464	1.05314	0.125384	1.18186	-0.304882	0.994628	0.554297
N824S	missense	15	6	1	0	0	2	236	2144	35	8	501	23	15	1	944	4152	1.86979e-05	9.64662e-06	1.69678e-06	1.04489e-06	1.18686e-06	3.2247e-05	0.000177332	0.00157373	4.41007e-05	9.28458e-06	0.00034839	2.87464e-05	1.69927e-05	2.89905e-05	0.000722933	0.00317828	0.002376	0.667478	0.740951	-0.259019	0.652154	0.0123383	-0.637498	0.205446	0.194972	-0.484143	0.296028	0.000543359	-0.103357	-0.501376	0.111884	0.704214
N824T	missense	2457	3	1	44	8	1	900	1797	115	45	19	86	7	10	2121	2307	0.00287246	5.51235e-06	1.69678e-06	4.70201e-05	1.06817e-05	2.1498e-05	0.000674163	0.00131915	0.000142102	4.74545e-05	1.38801e-05	0.000104206	8.49636e-06	0.000159448	0.00162335	0.00176631	0.00154273	1.02046	1.02228	-0.222773	0.156726	-0.0936001	0.644458	1.43698	0.604761	0.661347	0.888771	-0.0947548	0.366868	0.209534	0.0816538	1.02137
N824P	missense	0	0	0	0	0	0	0	5489	0	0	0	0	0	0	1	1317	1.16862e-06	1.37809e-06	8.48389e-07	1.04489e-06	1.18686e-06	1.0749e-05	7.48238e-07	0.00402787	1.22502e-06	1.03162e-06	6.94003e-07	1.19777e-06	1.06204e-06	1.44953e-05	1.53002e-06	0.00100866	0.00251826	-0.828533	-0.268473	-0.594426	-0.301114	-0.93065	-0.383272	-0.671919	-0.372968	-0.754413	-0.345717	-0.717194	-0.325771	-0.782839	-0.352834	-0.548503
N824G	missense	0	0	0	0	0	0	1	2194	0	1	0	0	0	0	33	2365	1.16862e-06	1.37809e-06	8.48389e-07	1.04489e-06	1.18686e-06	1.0749e-05	1.49648e-06	0.00161041	1.22502e-06	2.06324e-06	6.94003e-07	1.19777e-06	1.06204e-06	1.44953e-05	2.60103e-05	0.00181069	0.00171055	-0.452679	0.184455	-0.406125	-0.411103	-0.506553	-0.710492	-0.45526	-0.509388	-0.49077	-0.53065	-0.489179	-0.30287	-0.508277	-0.520169	-0.134112
N824C	missense	0	0	0	0	0	0	6	896	0	0	0	0	0	0	9	747	1.16862e-06	1.37809e-06	8.48389e-07	1.04489e-06	1.18686e-06	1.0749e-05	5.23767e-06	0.000658105	1.22502e-06	1.03162e-06	6.94003e-07	1.19777e-06	1.06204e-06	1.44953e-05	7.65009e-06	0.000572442	0.000615274	0.0487218	0.169904	-0.222316	-0.194625	-0.0925698	-0.0664638	-0.243768	-0.240888	-0.233415	-0.166669	-0.266602	-0.205724	-0.240264	-0.190823	0.109313
N824A	missense	10	0	0	0	17	3	381	1413	19	1	0	1	0	0	38	1628	1.28548e-05	1.37809e-06	8.48389e-07	1.04489e-06	2.13635e-05	4.2996e-05	0.000285827	0.00103741	2.45004e-05	2.06324e-06	6.94003e-07	2.39553e-06	1.06204e-06	1.44953e-05	2.98353e-05	0.00124667	0.00114204	0.876214	0.287292	-0.315798	-0.34094	0.338202	-0.501754	0.215377	0.276131	-0.364301	-0.19359	-0.379801	-0.223774	0.489084	-0.413423	0.581753
N824V	missense	3	0	0	0	1	0	1	1891	0	0	0	0	0	0	15	2903	4.67446e-06	1.37809e-06	8.48389e-07	1.04489e-06	2.37372e-06	1.0749e-05	1.49648e-06	0.00138811	1.22502e-06	1.03162e-06	6.94003e-07	1.19777e-06	1.06204e-06	1.44953e-05	1.22401e-05	0.00222242	0.00180527	-0.417998	-0.00868526	-0.375614	-0.44962	-0.437833	-0.82508	-0.092523	-0.557161	-0.44805	-0.595411	-0.452232	-0.493183	-0.256193	-0.578768	-0.213342
N824I	missense	0	0	0	0	0	0	38	1044	0	0	2	0	0	0	37	2591	1.16862e-06	1.37809e-06	8.48389e-07	1.04489e-06	1.18686e-06	1.0749e-05	2.91813e-05	0.000766689	1.22502e-06	1.03162e-06	2.08201e-06	1.19777e-06	1.06204e-06	1.44953e-05	2.90703e-05	0.00198365	0.00137517	0.41408	0.188484	-0.253684	-0.221727	-0.163218	-0.761514	-0.27986	-0.530659	-0.277334	-0.559486	-0.304586	-0.469096	-0.286001	-0.546261	0.301282
N824L	missense	2	0	2	3	0	0	89	4231	2	3	2	0	0	0	98	4026	3.50585e-06	1.37809e-06	2.54517e-06	4.17957e-06	1.18686e-06	1.0749e-05	6.73414e-05	0.00310491	3.67506e-06	4.12648e-06	2.08201e-06	1.19777e-06	1.06204e-06	1.44953e-05	7.57358e-05	0.00308185	0.00309338	0.282777	0.292631	-0.315314	-0.304553	-0.810254	-1.00792	-0.350771	-0.377233	-0.280889	-0.698747	-0.652463	-0.268681	-0.704894	-0.672271	0.287704
N824M	missense	33	6	1	12	4	3	569	2090	4	2	1	1	0	0	111	604	3.97329e-05	9.64662e-06	1.69678e-06	1.35836e-05	5.9343e-06	4.2996e-05	0.000426496	0.00153411	6.12509e-06	3.09486e-06	1.38801e-06	2.39553e-06	1.06204e-06	1.44953e-05	8.5681e-05	0.000463005	0.000998558	0.878314	0.699382	-0.253782	-0.0244346	0.157219	0.0521989	0.389614	0.183845	0.260832	0.119483	0.00688506	0.0720599	-0.0117194	-0.13014	0.788848
N824F	missense	0	0	0	0	0	0	1	1197	0	0	0	0	0	0	2	1007	1.16862e-06	1.37809e-06	8.48389e-07	1.04489e-06	1.18686e-06	1.0749e-05	1.49648e-06	0.000878941	1.22502e-06	1.03162e-06	6.94003e-07	1.19777e-06	1.06204e-06	1.44953e-05	2.29503e-06	0.00077142	0.00082518	-0.311309	-0.132761	-0.281749	-0.250705	-0.226428	-0.233305	-0.312152	-0.310446	-0.316629	-0.260962	-0.33857	-0.268944	-0.326924	-0.276143	-0.222035
N824Y	missense	0	1	0	0	0	0	11	1116	0	5	0	0	0	0	13	1231	1.16862e-06	2.75618e-06	8.48389e-07	1.04489e-06	1.18686e-06	1.0749e-05	8.97886e-06	0.000819513	1.22502e-06	6.18972e-06	6.94003e-07	1.19777e-06	1.06204e-06	1.44953e-05	1.07101e-05	0.000942846	0.00088118	0.123349	0.137162	-0.26737	-0.288429	-0.194042	-0.345534	-0.295607	-0.357235	-0.296496	-0.324389	-0.148757	0.0682414	-0.305957	-0.333535	0.130255
N824W	missense	0	1	0	0	0	0	16	1887	0	0	0	0	0	0	5	846	1.16862e-06	2.75618e-06	8.48389e-07	1.04489e-06	1.18686e-06	1.0749e-05	1.272e-05	0.00138518	1.22502e-06	1.03162e-06	6.94003e-07	1.19777e-06	1.06204e-06	1.44953e-05	4.59005e-06	0.000648207	0.00101669	0.0821273	0.0419467	-0.375179	-0.217991	-0.436854	-0.13598	-0.419653	-0.26987	-0.447441	-0.205957	-0.279304	-0.232065	-0.463154	-0.226372	0.062037
N824_	nonsense	0	0	0	0	0	0	5	1425	0	0	0	0	0	0	0	501	1.16862e-06	1.37809e-06	8.48389e-07	1.04489e-06	1.18686e-06	1.0749e-05	4.48943e-06	0.00104622	1.22502e-06	1.03162e-06	6.94003e-07	1.19777e-06	1.06204e-06	1.44953e-05	7.65009e-07	0.000384179	0.000715199	-0.0954953	-0.213648	-0.317534	-0.119654	-0.307024	0.156574	-0.353326	-0.147902	-0.366732	-0.0406163	-0.381903	-0.121209	-0.379102	-0.0767642	-0.154572
K825E	missense	0	0	0	0	0	0	8	1647	1	0	2	0	0	0	6	917	1.16862e-06	1.37809e-06	8.48389e-07	1.04489e-06	1.18686e-06	1.0749e-05	6.73414e-06	0.00120909	2.45004e-06	1.03162e-06	2.08201e-06	1.19777e-06	1.06204e-06	1.44953e-05	5.35506e-06	0.000702543	0.000955818	-0.0346131	0.0567857	-0.347253	-0.0265972	-0.373959	-0.180999	-0.387522	-0.127022	-0.408342	-0.2314	-0.41789	-0.249124	-0.422436	-0.249394	0.0110863
K825D	missense	0	0	0	0	0	0	11	364	0	2	1	0	0	0	20	1970	1.16862e-06	1.37809e-06	8.48389e-07	1.04489e-06	1.18686e-06	1.0749e-05	8.97886e-06	0.000267791	1.22502e-06	3.09486e-06	1.38801e-06	1.19777e-06	1.06204e-06	1.44953e-05	1.60652e-05	0.0015084	0.000888096	0.384481	0.12418	-0.0376275	-0.246462	0.323392	-0.608336	-0.0312654	-0.466799	0.0251702	-0.472915	-0.0429613	-0.178234	0.0290308	-0.467928	0.25433
K825R	missense	991	1671	5650	225	182	50	6294	3184	1	39	3	0	22	1	117	1612	0.00115927	0.00230416	0.00479425	0.000236146	0.000217195	0.000548198	0.00471016	0.00233675	2.45004e-06	4.12648e-05	2.77601e-06	1.19777e-06	2.4427e-05	2.89905e-05	9.0271e-05	0.00123442	0.00178559	1.34082	0.512331	1.29199	-0.0784767	1.14014	-0.108577	1.08741	-0.258446	0.961039	-0.409559	1.26419	0.413178	0.94045	0.486158	0.926578
K825K	silent	3	12	33	2	1	1	136	729	2	0	1	0	0	0	12	609	4.67446e-06	1.79151e-05	2.88452e-05	3.13468e-06	2.37372e-06	2.1498e-05	0.000102509	0.000535582	3.67506e-06	1.03162e-06	1.38801e-06	1.19777e-06	1.06204e-06	1.44953e-05	9.94511e-06	0.000466831	0.000501206	0.791161	0.263851	0.544318	-0.0259818	0.323392	0.0475959	0.13255	0.0628199	0.141776	-0.102207	0.422597	-0.162504	0.0290308	-0.132494	0.527506
K825H	missense	8	10	1	1	0	0	228	1122	10	8	194	1	11	0	241	782	1.05175e-05	1.5159e-05	1.69678e-06	2.08978e-06	1.18686e-06	1.0749e-05	0.000171347	0.000823915	1.34752e-05	9.28458e-06	0.000135331	2.39553e-06	1.27445e-05	1.44953e-05	0.000185132	0.000599228	0.000711572	0.810545	0.802642	-0.126097	0.788042	-0.19652	-0.0920391	0.222408	0.30755	-0.0986971	0.0379654	0.273919	0.250224	-0.307561	0.506787	0.806593
K825Q	missense	18	10	45	1	1	0	53	434	69	15	1	3	9	0	428	924	2.22037e-05	1.5159e-05	3.90259e-05	2.08978e-06	2.37372e-06	1.0749e-05	4.04049e-05	0.000319148	8.57513e-05	1.65059e-05	1.38801e-06	4.79106e-06	1.06204e-05	1.44953e-05	0.000328189	0.0007079	0.000513524	0.69467	0.884409	0.712743	-0.104248	0.242227	-0.185248	0.623144	0.700183	0.174053	0.204376	0.50981	0.336837	0.184079	0.406977	0.78954
K825N	missense	0	0	0	0	0	0	3	419	0	1	3	0	0	0	5	278	1.16862e-06	1.37809e-06	8.48389e-07	1.04489e-06	1.18686e-06	1.0749e-05	2.99295e-06	0.000308143	1.22502e-06	2.06324e-06	2.77601e-06	1.19777e-06	1.06204e-06	1.44953e-05	4.59005e-06	0.000213518	0.00026083	0.0952247	0.265676	-0.0664571	0.251375	0.258461	0.485083	-0.0644368	-0.0109448	-0.0151946	0.145044	-0.0778712	0.150164	-0.0130057	0.0912301	0.18045
K825S	missense	37	3	0	18	46	0	329	4972	13	13	48	4	14	0	874	3818	4.44074e-05	5.51235e-06	8.48389e-07	1.98529e-05	5.57824e-05	1.0749e-05	0.000246919	0.00364856	1.71503e-05	1.44427e-05	3.40062e-05	5.98883e-06	1.59307e-05	1.44953e-05	0.000669382	0.00292267	0.00328561	0.548445	0.742337	-0.574111	0.230507	-0.884896	-0.978264	0.211145	-0.00569277	0.120809	-0.173276	-0.347792	0.00804475	0.399887	0.117404	0.645391
K825T	missense	8	1	231	1	10	2	359	2654	0	0	1	4	0	0	25	1366	1.05175e-05	2.75618e-06	0.000196826	2.08978e-06	1.30555e-05	3.2247e-05	0.000269366	0.0019479	1.22502e-06	1.03162e-06	1.38801e-06	5.98883e-06	1.06204e-06	1.44953e-05	1.98902e-05	0.00104616	0.00149703	0.715277	0.24093	0.673561	-0.177673	-0.0863392	-0.403687	0.0190555	-0.381479	-0.346148	0.151453	-0.3641	-0.333506	0.1529	-0.363274	0.478104
K825P	missense	0	0	1	0	0	0	1	619	0	0	0	0	0	0	0	767	1.16862e-06	1.37809e-06	1.69678e-06	1.04489e-06	1.18686e-06	1.0749e-05	1.49648e-06	0.000454878	1.22502e-06	1.03162e-06	6.94003e-07	1.19777e-06	1.06204e-06	1.44953e-05	7.65009e-07	0.000587748	0.000521313	-0.157528	-0.299311	-0.00408032	-0.199585	0.0782896	-0.0812211	-0.156481	-0.247041	-0.127199	-0.175009	-0.17474	-0.211316	-0.129649	-0.198369	-0.228419
K825G	missense	0	1	0	0	0	0	0	2674	0	0	0	0	0	0	2	2789	1.16862e-06	2.75618e-06	8.48389e-07	1.04489e-06	1.18686e-06	1.0749e-05	7.48238e-07	0.00196258	1.22502e-06	1.03162e-06	6.94003e-07	1.19777e-06	1.06204e-06	1.44953e-05	2.29503e-06	0.00213518	0.00204888	-0.660677	-0.337871	-0.446747	-0.442092	-0.598042	-0.802683	-0.501999	-0.547823	-0.547645	-0.582753	-0.365967	-0.484696	-0.567507	-0.567314	-0.499274
K825C	missense	0	0	0	0	0	0	0	438	0	0	0	0	0	0	0	316	1.16862e-06	1.37809e-06	8.48389e-07	1.04489e-06	1.18686e-06	1.0749e-05	7.48238e-07	0.000322083	1.22502e-06	1.03162e-06	6.94003e-07	1.19777e-06	1.06204e-06	1.44953e-05	7.65009e-07	0.000242599	0.000282341	-0.238757	-0.121034	-0.075545	-0.0332363	0.237993	0.41367	-0.0748933	-0.0407174	-0.0279187	0.104684	-0.0888759	-0.0237891	-0.0262568	0.0547105	-0.179895
K825A	missense	9	0	0	2	0	0	203	1826	0	0	0	0	0	0	18	1128	1.16862e-05	1.37809e-06	8.48389e-07	3.13468e-06	1.18686e-06	1.0749e-05	0.000152641	0.00134042	1.22502e-06	1.03162e-06	6.94003e-07	1.19777e-06	1.06204e-06	1.44953e-05	1.45352e-05	0.00086402	0.00110222	0.669935	0.216276	-0.368433	-0.272017	-0.42166	-0.296706	0.132291	-0.336878	-0.122051	-0.296794	-0.443536	-0.292969	-0.453317	-0.308565	0.443105
K825V	missense	23	1	3	0	0	1	267	2018	32	5	3	0	11	0	254	3120	2.80468e-05	2.75618e-06	3.39356e-06	1.04489e-06	1.18686e-06	2.1498e-05	0.000200528	0.00148129	4.04256e-05	6.18972e-06	2.77601e-06	1.19777e-06	1.27445e-05	1.44953e-05	0.000195077	0.00238849	0.00193489	0.71031	0.534597	-0.104212	-0.20256	-0.147229	-0.865384	0.315578	0.241294	-0.466734	-0.618189	-0.295989	-0.128743	-0.483245	0.11131	0.622454
K825I	missense	0	0	0	0	0	0	39	1855	3	0	1	0	0	0	10	603	1.16862e-06	1.37809e-06	8.48389e-07	1.04489e-06	1.18686e-06	1.0749e-05	2.99295e-05	0.0013617	4.90008e-06	1.03162e-06	1.38801e-06	1.19777e-06	1.06204e-06	1.44953e-05	8.41509e-06	0.000462239	0.000911969	0.285887	0.232186	-0.371668	-0.0241236	-0.428946	0.0531241	-0.415613	0.132202	-0.442525	-0.0990826	-0.447453	-0.160409	-0.458034	-0.129667	0.259036
K825L	missense	11	7	4	13	0	0	191	3129	2	0	1	1	0	0	91	1508	1.40234e-05	1.10247e-05	4.24195e-06	1.46285e-05	1.18686e-06	1.0749e-05	0.000143662	0.0022964	3.67506e-06	1.03162e-06	1.38801e-06	2.39553e-06	1.06204e-06	1.44953e-05	7.03808e-05	0.00115483	0.00172562	0.530093	0.475614	-0.148432	-0.196251	-0.670711	-0.458959	0.0481469	-0.148366	0.166135	-0.169404	-0.0602349	-0.35445	-0.614553	-0.391539	0.502853
K825M	missense	2	1	2	1	0	0	74	712	9	0	0	0	1	0	248	1559	3.50585e-06	2.75618e-06	2.54517e-06	2.08978e-06	1.18686e-06	1.0749e-05	5.61179e-05	0.000523109	1.22502e-05	1.03162e-06	6.94003e-07	1.19777e-06	2.12409e-06	1.44953e-05	0.000190487	0.00119386	0.000858486	0.656001	0.669512	0.0504954	-0.332803	0.0136341	-0.477548	0.070129	0.124606	0.0319466	-0.398999	-0.0371006	-0.361494	-0.171507	-0.202804	0.662757
K825F	missense	0	0	0	0	0	0	0	984	0	1	0	0	0	0	0	567	1.16862e-06	1.37809e-06	8.48389e-07	1.04489e-06	1.18686e-06	1.0749e-05	7.48238e-07	0.000722668	1.22502e-06	2.06324e-06	6.94003e-07	1.19777e-06	1.06204e-06	1.44953e-05	7.65009e-07	0.000434689	0.000578679	-0.42743	-0.238534	-0.241538	-0.142875	-0.135864	0.0874928	-0.265886	-0.176703	-0.260329	-0.0796587	-0.289879	-0.000493074	-0.268292	-0.112092	-0.332982
K825Y	missense	0	0	1	0	0	0	31	1544	0	0	4	0	0	0	19	1078	1.16862e-06	1.37809e-06	1.69678e-06	1.04489e-06	1.18686e-06	1.0749e-05	2.39436e-05	0.00113353	1.22502e-06	1.03162e-06	3.47002e-06	1.19777e-06	1.06204e-06	1.44953e-05	1.53002e-05	0.000825756	0.000979641	0.276608	0.235736	-0.191624	0.0390546	-0.344103	-0.271373	-0.372269	-0.326316	-0.389782	-0.282476	-0.401838	-0.283369	-0.403106	-0.29561	0.256172
K825W	missense	0	3	2	0	0	0	1	1445	0	0	0	0	0	0	4	2006	1.16862e-06	5.51235e-06	2.54517e-06	1.04489e-06	1.18686e-06	1.0749e-05	1.49648e-06	0.00106089	1.22502e-06	1.03162e-06	6.94003e-07	1.19777e-06	1.06204e-06	1.44953e-05	3.82504e-06	0.00153595	0.00129842	-0.355235	-0.168592	-0.0947386	-0.380168	-0.313467	-0.618459	-0.356618	-0.471019	-0.370737	-0.478636	-0.0405648	-0.414889	-0.383273	-0.473105	-0.261913
K825_	nonsense	0	0	0	0	0	0	2	931	0	1	0	0	0	0	7	935	1.16862e-06	1.37809e-06	8.48389e-07	1.04489e-06	1.18686e-06	1.0749e-05	2.24471e-06	0.000683784	1.22502e-06	2.06324e-06	6.94003e-07	1.19777e-06	1.06204e-06	1.44953e-05	6.12007e-06	0.000716318	0.000700051	-0.158029	0.079776	-0.230178	-0.236774	-0.110277	-0.191859	-0.252814	-0.293166	-0.244423	-0.237538	-0.276122	-0.106347	-0.251727	-0.254948	-0.0391267
V826E	missense	1	0	6	0	0	0	3	722	3	0	3	0	0	0	6	1296	2.33723e-06	1.37809e-06	5.93873e-06	1.04489e-06	1.18686e-06	1.0749e-05	2.99295e-06	0.000530446	4.90008e-06	1.03162e-06	2.77601e-06	1.19777e-06	1.06204e-06	1.44953e-05	5.35506e-06	0.00099259	0.000761518	-0.0315832	-0.0128443	0.221671	-0.0374873	0.00719094	-0.374289	-0.0289882	-0.04599	-0.171398	-0.340641	-0.212966	-0.322367	-0.175678	-0.34824	-0.0222137
V826D	missense	5	0	3	0	0	0	4	286	0	0	0	0	0	0	7	629	7.0117e-06	1.37809e-06	3.39356e-06	1.04489e-06	1.18686e-06	1.0749e-05	3.74119e-06	0.000210564	1.22502e-06	1.03162e-06	6.94003e-07	1.19777e-06	1.06204e-06	1.44953e-05	6.12007e-06	0.000482137	0.000346351	0.236218	0.159537	0.296501	-0.16235	0.434611	0.0295533	0.449008	-0.200858	0.0943101	-0.112404	0.0168353	-0.169341	0.101034	-0.141721	0.197877
V826R	missense	0	2	1	0	0	0	1	1665	0	0	0	0	0	0	4	4019	1.16862e-06	4.13426e-06	1.69678e-06	1.04489e-06	1.18686e-06	1.0749e-05	1.49648e-06	0.0012223	1.22502e-06	1.03162e-06	6.94003e-07	1.19777e-06	1.06204e-06	1.44953e-05	3.82504e-06	0.00307649	0.0021494	-0.388299	-0.30854	-0.207111	-0.510753	-0.378984	-1.00695	-0.390089	-0.632984	-0.411466	-0.698197	-0.147343	-0.562098	-0.425689	-0.671774	-0.34842
V826K	missense	0	0	0	0	0	0	0	1151	0	0	0	0	0	0	0	853	1.16862e-06	1.37809e-06	8.48389e-07	1.04489e-06	1.18686e-06	1.0749e-05	7.48238e-07	0.000845192	1.22502e-06	1.03162e-06	6.94003e-07	1.19777e-06	1.06204e-06	1.44953e-05	7.65009e-07	0.000653564	0.000749378	-0.463994	-0.320695	-0.273707	-0.219538	-0.208315	-0.140583	-0.302899	-0.271789	-0.305369	-0.208558	-0.328832	-0.233809	-0.315197	-0.228726	-0.392344
V826H	missense	0	1	0	0	0	0	2	2171	0	0	0	0	0	0	0	629	1.16862e-06	2.75618e-06	8.48389e-07	1.04489e-06	1.18686e-06	1.0749e-05	2.24471e-06	0.00159354	1.22502e-06	1.03162e-06	6.94003e-07	1.19777e-06	1.06204e-06	1.44953e-05	7.65009e-07	0.000482137	0.00103784	-0.355558	-0.259406	-0.403962	-0.16235	-0.50168	0.0295533	-0.45277	-0.200858	-0.487741	-0.112404	-0.314158	-0.169341	-0.505122	-0.141721	-0.307482
V826Q	missense	0	0	0	0	0	0	3	1909	0	0	0	0	0	0	0	594	1.16862e-06	1.37809e-06	8.48389e-07	1.04489e-06	1.18686e-06	1.0749e-05	2.99295e-06	0.00140132	1.22502e-06	1.03162e-06	6.94003e-07	1.19777e-06	1.06204e-06	1.44953e-05	7.65009e-07	0.000455352	0.000928334	-0.258383	-0.24789	-0.377559	-0.151605	-0.442213	0.0615203	-0.422391	-0.187531	-0.450773	-0.0943373	-0.454587	-0.157227	-0.466623	-0.125374	-0.253137
V826N	missense	0	0	0	0	0	0	6	686	0	0	0	0	0	0	1	891	1.16862e-06	1.37809e-06	8.48389e-07	1.04489e-06	1.18686e-06	1.0749e-05	5.23767e-06	0.000504034	1.22502e-06	1.03162e-06	6.94003e-07	1.19777e-06	1.06204e-06	1.44953e-05	1.53002e-06	0.000682645	0.000593339	0.110992	-0.189818	-0.167531	-0.227722	0.0308188	-0.164931	-0.180732	-0.28194	-0.15671	-0.222319	-0.200262	-0.243035	-0.160382	-0.241177	-0.0394132
V826S	missense	0	0	1	0	0	0	16	2307	0	0	0	0	0	0	1	3887	1.16862e-06	1.37809e-06	1.69678e-06	1.04489e-06	1.18686e-06	1.0749e-05	1.272e-05	0.00169332	1.22502e-06	1.03162e-06	6.94003e-07	1.19777e-06	1.06204e-06	1.44953e-05	1.53002e-06	0.00297548	0.0023344	0.0352327	-0.486418	-0.274063	-0.504476	-0.529775	-0.988278	-0.467124	-0.625199	-0.505207	-0.687644	-0.501664	-0.555023	-0.523311	-0.662225	-0.225592
V826T	missense	0	0	0	0	0	0	2	354	0	0	0	0	0	0	3	637	1.16862e-06	1.37809e-06	8.48389e-07	1.04489e-06	1.18686e-06	1.0749e-05	2.24471e-06	0.000260454	1.22502e-06	1.03162e-06	6.94003e-07	1.19777e-06	1.06204e-06	1.44953e-05	3.06003e-06	0.00048826	0.000374357	0.067315	0.0173469	-0.0319215	-0.164722	0.336243	0.0224962	-0.0247001	-0.2038	0.0331592	-0.116392	-0.0360519	-0.172015	0.0373506	-0.14533	0.0423309
V826P	missense	2	2	0	0	0	0	1	326	5	0	2	0	0	0	2	1673	3.50585e-06	4.13426e-06	8.48389e-07	1.04489e-06	1.18686e-06	1.0749e-05	1.49648e-06	0.000239911	7.35011e-06	1.03162e-06	2.08201e-06	1.19777e-06	1.06204e-06	1.44953e-05	2.29503e-06	0.00128111	0.000760509	-0.00816613	-0.234955	-0.0150463	-0.139536	0.37425	-0.516994	0.254357	-0.0109448	0.0567865	-0.421292	0.257632	-0.376441	0.0619565	-0.421217	-0.121561
V826G	missense	5	4	5	0	0	0	7	4178	0	2	1	0	0	0	4	2909	7.0117e-06	6.89044e-06	5.09034e-06	1.04489e-06	1.18686e-06	1.0749e-05	5.9859e-06	0.00306602	1.22502e-06	3.09486e-06	1.38801e-06	1.19777e-06	1.06204e-06	1.44953e-05	3.82504e-06	0.00222701	0.00264652	-0.279353	-0.24344	-0.170352	-0.319704	-0.804424	-0.826235	-0.183978	-0.557642	-0.675943	-0.596063	-0.249026	-0.260801	-0.701119	-0.579358	-0.261396
V826C	missense	0	0	0	0	0	0	0	870	0	0	0	0	0	0	1	954	1.16862e-06	1.37809e-06	8.48389e-07	1.04489e-06	1.18686e-06	1.0749e-05	7.48238e-07	0.00063903	1.22502e-06	1.03162e-06	6.94003e-07	1.19777e-06	1.06204e-06	1.44953e-05	1.53002e-06	0.000730859	0.000684944	-0.398714	-0.203568	-0.216274	-0.240552	-0.0789625	-0.203098	-0.236816	-0.297852	-0.224956	-0.24389	-0.259286	-0.257498	-0.231454	-0.260695	-0.301141
V826A	missense	14	10	6	3	1	0	20	1598	0	1	4	0	0	0	8	1112	1.75292e-05	1.5159e-05	5.93873e-06	4.17957e-06	2.37372e-06	1.0749e-05	1.5713e-05	0.00117314	1.22502e-06	2.06324e-06	3.47002e-06	1.19777e-06	1.06204e-06	1.44953e-05	6.88508e-06	0.000851776	0.00101246	0.170249	0.0686114	0.0586387	0.0332224	-0.359995	-0.288724	0.259619	-0.33355	-0.000983425	-0.292282	0.186027	-0.143051	-0.205801	-0.304483	0.11943
V826V	silent	55903	41520	91054	12039	9479	1744	74478	3740	1447	4523	8316	542	645	43	5580	2221	0.0653303	0.0572196	0.0772501	0.0125805	0.0112514	0.018757	0.055728	0.00274467	0.00177383	0.00466705	0.00577203	0.000650387	0.000686081	0.000637792	0.00426951	0.00170049	0.00222258	1.8801	1.22475	1.82988	1.2975	2.69997	1.44101	2.0022	1.2022	2.05805	1.47958	2.02311	1.34732	2.07451	1.34845	1.55242
V826I	missense	10	12	20	2	0	0	16	562	0	0	2	0	1	0	22	908	1.28548e-05	1.79151e-05	1.78162e-05	3.13468e-06	1.18686e-06	1.0749e-05	1.272e-05	0.000413058	1.22502e-06	1.03162e-06	2.08201e-06	1.19777e-06	2.12409e-06	1.44953e-05	1.75952e-05	0.000695655	0.000554357	0.364619	0.298435	0.498704	-0.0247451	0.122904	-0.175489	0.433018	-0.286342	0.216481	-0.228286	0.487206	-0.247036	-0.100765	-0.048335	0.331527
V826L	missense	5926	5899	4744	478	303	37	4967	5177	10070	3215	6094	251	158	26	6034	1460	0.00692639	0.00813072	0.00402561	0.000500503	0.000360806	0.000408462	0.00371725	0.00379896	0.0123372	0.00331769	0.00422995	0.000301837	0.000168865	0.000391372	0.00461683	0.0011181	0.00245853	1.1721	1.32498	1.15628	1.31788	0.779207	1.40238	1.39502	1.75218	1.03731	1.36946	1.45694	1.36386	0.946911	1.06742	1.24854
V826M	missense	6	0	4	0	0	0	27	893	13	1	7	0	0	0	14	1549	8.18031e-06	1.37809e-06	4.24195e-06	1.04489e-06	1.18686e-06	1.0749e-05	2.09507e-05	0.000655904	1.71503e-05	2.06324e-06	5.55203e-06	1.19777e-06	1.06204e-06	1.44953e-05	1.14751e-05	0.00118621	0.000921057	0.373156	0.104801	0.108953	0.0593167	-0.09102	-0.473952	0.21691	0.204558	-0.232451	-0.396966	-0.265769	-0.213239	-0.23926	-0.399206	0.238978
V826F	missense	20	24	45	9	4	0	40	1389	1	1	2	0	0	0	26	1063	2.45409e-05	3.44522e-05	3.90259e-05	1.04489e-05	5.9343e-06	1.0749e-05	3.06778e-05	0.00101981	2.45004e-06	2.06324e-06	2.08201e-06	1.19777e-06	1.06204e-06	1.44953e-05	2.06552e-05	0.000814276	0.000917041	0.359151	0.299018	0.474125	-0.054343	-0.295195	-0.263544	0.372244	-0.161436	0.302812	-0.278051	0.425063	-0.13351	0.110576	-0.291606	0.329085
V826Y	missense	1	0	0	0	0	0	0	695	0	0	0	0	0	0	11	803	2.33723e-06	1.37809e-06	8.48389e-07	1.04489e-06	1.18686e-06	1.0749e-05	7.48238e-07	0.000510637	1.22502e-06	1.03162e-06	6.94003e-07	1.19777e-06	1.06204e-06	1.44953e-05	9.1801e-06	0.000615299	0.000562968	-0.346349	0.192091	-0.170204	-0.208197	0.0247977	-0.106841	-0.0199934	-0.257722	-0.160453	-0.189489	-0.2035	-0.221024	-0.16428	-0.211471	-0.0771292
V826W	missense	0	0	0	0	0	0	0	1008	0	0	0	0	0	0	0	1281	1.16862e-06	1.37809e-06	8.48389e-07	1.04489e-06	1.18686e-06	1.0749e-05	7.48238e-07	0.000740277	1.22502e-06	1.03162e-06	6.94003e-07	1.19777e-06	1.06204e-06	1.44953e-05	7.65009e-07	0.000981111	0.000860694	-0.43305	-0.402541	-0.246483	-0.295908	-0.147	-0.367784	-0.271575	-0.366511	-0.267252	-0.336964	-0.295866	-0.319902	-0.275502	-0.344913	-0.417796
V826_	nonsense	0	0	0	0	0	0	0	543	0	0	0	0	0	0	0	192	1.16862e-06	1.37809e-06	8.48389e-07	1.04489e-06	1.18686e-06	1.0749e-05	7.48238e-07	0.000399118	1.22502e-06	1.03162e-06	6.94003e-07	1.19777e-06	1.06204e-06	1.44953e-05	7.65009e-07	0.000147702	0.00027341	-0.288823	-0.0210624	-0.119593	0.0600458	0.138786	0.691186	-0.125575	0.0749809	-0.0895914	0.261526	-0.142214	0.0813688	-0.0904837	0.196628	-0.154943
T827E	missense	0	0	0	0	0	0	0	3	4	1	0	2	0	0	145	37	1.16862e-06	1.37809e-06	8.48389e-07	1.04489e-06	1.18686e-06	1.0749e-05	7.48238e-07	2.93469e-06	6.12509e-06	2.06324e-06	6.94003e-07	3.5933e-06	1.06204e-06	1.44953e-05	0.000111691	2.90813e-05	1.6008e-05	0.858112	1.31039	0.889472	0.365547	2.41144	1.60006	1.03546	0.829157	1.32322	1.12243	1.07967	0.572656	1.38084	0.661411	1.08425
T827D	missense	0	0	0	0	0	0	0	91	0	0	0	0	0	0	1	0	1.16862e-06	1.37809e-06	8.48389e-07	1.04489e-06	1.18686e-06	1.0749e-05	7.48238e-07	6.7498e-05	1.22502e-06	1.03162e-06	6.94003e-07	1.19777e-06	1.06204e-06	1.44953e-05	1.53002e-06	7.65297e-07	3.41316e-05	0.126082	1.17885	0.245438	1.04937	0.960921	3.63445	0.29443	1.30205	0.421495	1.92495	0.299805	1.19665	0.441769	1.70177	0.652467
T827R	missense	5	0	0	1	2	0	178	322	4	1	0	0	3	0	138	449	7.0117e-06	1.37809e-06	8.48389e-07	2.08978e-06	3.56058e-06	1.0749e-05	0.000133935	0.000236977	6.12509e-06	2.06324e-06	6.94003e-07	1.19777e-06	4.24818e-06	1.44953e-05	0.000106336	0.000344384	0.00029068	1.04396	0.802525	-0.0125182	-0.0990973	0.379944	0.217732	0.421081	0.252857	0.259665	-0.00605233	-0.0125562	0.0488579	0.394673	0.350994	0.923241
T827K	missense	0	0	0	0	0	0	0	11	0	0	0	0	0	0	1	20	1.16862e-06	1.37809e-06	8.48389e-07	1.04489e-06	1.18686e-06	1.0749e-05	7.48238e-07	8.80408e-06	1.22502e-06	1.03162e-06	6.94003e-07	1.19777e-06	1.06204e-06	1.44953e-05	1.53002e-06	1.60712e-05	1.24377e-05	0.601624	0.565477	0.663816	0.477036	1.90321	1.93174	0.775816	0.592176	1.00727	0.962641	0.806422	0.551446	1.05181	0.831029	0.58355
T827H	missense	0	0	0	0	0	0	0	86	0	1	0	0	0	0	11	428	1.16862e-06	1.37809e-06	8.48389e-07	1.04489e-06	1.18686e-06	1.0749e-05	7.48238e-07	6.38296e-05	1.22502e-06	2.06324e-06	6.94003e-07	1.19777e-06	1.06204e-06	1.44953e-05	9.1801e-06	0.000328312	0.000196071	0.139128	0.318642	0.256916	-0.0901132	0.986772	0.24446	0.307636	-0.111262	0.437565	0.00905326	0.313703	0.0589857	0.458505	-0.0318209	0.228885
T827Q	missense	0	0	0	0	0	0	0	86	0	0	0	0	0	0	0	23	1.16862e-06	1.37809e-06	8.48389e-07	1.04489e-06	1.18686e-06	1.0749e-05	7.48238e-07	6.38296e-05	1.22502e-06	1.03162e-06	6.94003e-07	1.19777e-06	1.06204e-06	1.44953e-05	7.65009e-07	1.83671e-05	4.10984e-05	0.139128	0.398927	0.256916	0.451933	0.986772	1.85706	0.307636	0.561041	0.437565	0.920434	0.313703	0.523148	0.458505	0.792839	0.269028
T827N	missense	0	0	0	0	0	0	0	55	0	0	0	0	0	0	7	204	1.16862e-06	1.37809e-06	8.48389e-07	1.04489e-06	1.18686e-06	1.0749e-05	7.48238e-07	4.10857e-05	1.22502e-06	1.03162e-06	6.94003e-07	1.19777e-06	1.06204e-06	1.44953e-05	6.12007e-06	0.000156886	9.89858e-05	0.241983	0.385728	0.347406	0.0487063	1.19058	0.657451	0.411755	0.0609165	0.564263	0.24246	0.42328	0.0685857	0.59045	0.179376	0.313855
T827S	missense	0	0	0	0	0	0	1	298	0	0	0	0	0	0	0	175	1.16862e-06	1.37809e-06	8.48389e-07	1.04489e-06	1.18686e-06	1.0749e-05	1.49648e-06	0.000219368	1.22502e-06	1.03162e-06	6.94003e-07	1.19777e-06	1.06204e-06	1.44953e-05	7.65009e-07	0.000134692	0.00017703	0.0127329	-0.00248573	0.00334056	0.0773795	0.415661	0.742754	0.0158725	0.09648	0.0825302	0.29067	0.00664727	0.100909	0.0887664	0.222999	0.00512359
T827T	silent	0	0	0	0	0	0	0	272	0	0	0	0	0	0	0	47	1.16862e-06	1.37809e-06	8.48389e-07	1.04489e-06	1.18686e-06	1.0749e-05	7.48238e-07	0.000200293	1.22502e-06	1.03162e-06	6.94003e-07	1.19777e-06	1.06204e-06	1.44953e-05	7.65009e-07	3.67343e-05	0.000118514	-0.127854	0.259279	0.0220263	0.32163	0.457746	1.4694	0.0373723	0.399425	0.108692	0.701345	0.029274	0.376255	0.116012	0.594597	0.0657125
T827P	missense	0	0	0	0	0	0	1	6	0	0	0	0	0	0	0	29	1.16862e-06	1.37809e-06	8.48389e-07	1.04489e-06	1.18686e-06	1.0749e-05	1.49648e-06	5.13571e-06	1.22502e-06	1.03162e-06	6.94003e-07	1.19777e-06	1.06204e-06	1.44953e-05	7.65009e-07	2.29589e-05	1.40473e-05	0.889287	0.35397	0.774526	0.409985	2.15255	1.73226	0.9032	0.509013	1.16228	0.849903	0.940483	0.475859	1.21323	0.729019	0.621628
T827G	missense	0	0	0	0	0	0	0	258	0	0	0	0	0	0	0	163	1.16862e-06	1.37809e-06	8.48389e-07	1.04489e-06	1.18686e-06	1.0749e-05	7.48238e-07	0.000190021	1.22502e-06	1.03162e-06	6.94003e-07	1.19777e-06	1.06204e-06	1.44953e-05	7.65009e-07	0.000125509	0.000157765	-0.115564	0.0117415	0.0328394	0.0906548	0.4821	0.782248	0.0498139	0.112945	0.123832	0.312991	0.0423676	0.115875	0.131779	0.243196	-0.0519111
T827C	missense	0	0	0	0	0	0	0	58	0	0	0	0	0	0	2	1209	1.16862e-06	1.37809e-06	8.48389e-07	1.04489e-06	1.18686e-06	1.0749e-05	7.48238e-07	4.32867e-05	1.22502e-06	1.03162e-06	6.94003e-07	1.19777e-06	1.06204e-06	1.44953e-05	2.29503e-06	0.00092601	0.000484648	0.229799	-0.16956	0.336687	-0.285042	1.16644	-0.335457	0.399422	-0.353034	0.549255	-0.318694	0.4103	-0.307652	0.57482	-0.328382	0.0301199
T827A	missense	0	0	0	3	0	0	11	215	5	0	11	19	0	4	175	543	1.16862e-06	1.37809e-06	8.48389e-07	4.17957e-06	1.18686e-06	1.0749e-05	8.97886e-06	0.000158473	7.35011e-06	1.03162e-06	8.32804e-06	2.39553e-05	1.06204e-06	7.24764e-05	0.000134641	0.000416322	0.000287398	0.506962	0.811855	0.0701299	0.332375	0.566087	1.01175	0.0927204	0.251136	0.574721	0.880873	0.087523	-0.138237	0.186152	-0.0997442	0.659408
T827V	missense	0	0	1	0	0	0	0	288	8	22	2005	25	15	7	768	329	1.16862e-06	1.37809e-06	1.69678e-06	1.04489e-06	1.18686e-06	1.0749e-05	7.48238e-07	0.000212032	1.10252e-05	2.37273e-05	0.00139217	3.11419e-05	1.69927e-05	0.000115962	0.000588292	0.000252548	0.00023229	-0.141151	1.20965	0.152701	1.38865	0.431398	1.55416	0.0239119	0.462224	0.092313	1.12179	0.015108	0.632172	0.0989543	0.836182	0.534248
T827I	missense	0	0	0	0	0	0	0	124	0	0	6	0	0	0	5	199	1.16862e-06	1.37809e-06	8.48389e-07	1.04489e-06	1.18686e-06	1.0749e-05	7.48238e-07	9.17092e-05	1.22502e-06	1.03162e-06	4.85802e-06	1.19777e-06	1.06204e-06	1.44953e-05	4.59005e-06	0.000153059	0.000122384	0.0545192	0.332743	0.182477	0.419157	0.819119	0.671261	0.221987	0.0666739	0.333342	0.250265	0.223565	0.0738186	0.349966	0.186439	0.193631
T827L	missense	0	0	0	0	0	0	1	229	0	0	0	2	0	0	22	514	1.16862e-06	1.37809e-06	8.48389e-07	1.04489e-06	1.18686e-06	1.0749e-05	1.49648e-06	0.000168745	1.22502e-06	1.03162e-06	6.94003e-07	3.5933e-06	1.06204e-06	1.44953e-05	1.75952e-05	0.000394128	0.000281436	0.0739859	0.412905	0.0572305	-0.124461	0.537034	0.142276	0.0778783	-0.153863	0.157982	0.29855	0.0719031	-0.126627	0.167343	-0.0840764	0.243445
T827M	missense	0	0	0	0	0	0	0	45	3	0	0	0	0	0	26	125	1.16862e-06	1.37809e-06	8.48389e-07	1.04489e-06	1.18686e-06	1.0749e-05	7.48238e-07	3.3749e-05	4.90008e-06	1.03162e-06	6.94003e-07	1.19777e-06	1.06204e-06	1.44953e-05	2.06552e-05	9.64274e-05	6.50882e-05	0.287908	0.728854	0.387811	0.140206	1.28158	0.929663	0.458245	0.497637	0.620834	0.396304	0.472206	0.171734	0.649363	0.318582	0.508381
T827F	missense	0	0	0	0	0	0	0	600	0	0	0	0	0	0	20	240	1.16862e-06	1.37809e-06	8.48389e-07	1.04489e-06	1.18686e-06	1.0749e-05	7.48238e-07	0.000440938	1.22502e-06	1.03162e-06	6.94003e-07	1.19777e-06	1.06204e-06	1.44953e-05	1.60652e-05	0.000184437	0.000312687	-0.312087	0.547566	-0.140061	0.0182922	0.0926882	0.566968	-0.149125	0.0231937	-0.118248	0.191323	-0.166998	0.0342996	-0.120327	0.133105	0.117739
T827Y	missense	0	0	0	0	0	0	0	71	0	0	0	0	0	0	0	74	1.16862e-06	1.37809e-06	8.48389e-07	1.04489e-06	1.18686e-06	1.0749e-05	7.48238e-07	5.28245e-05	1.22502e-06	1.03162e-06	6.94003e-07	1.19777e-06	1.06204e-06	1.44953e-05	7.65009e-07	5.73973e-05	5.51109e-05	0.18331	0.169366	0.295786	0.237733	1.07432	1.21981	0.352361	0.295367	0.491988	0.560284	0.360772	0.281677	0.515182	0.466958	0.176338
T827W	missense	0	0	0	0	0	0	0	66	0	0	0	0	0	0	0	12	1.16862e-06	1.37809e-06	8.48389e-07	1.04489e-06	1.18686e-06	1.0749e-05	7.48238e-07	4.91561e-05	1.22502e-06	1.03162e-06	6.94003e-07	1.19777e-06	1.06204e-06	1.44953e-05	7.65009e-07	9.94886e-06	2.95525e-05	0.200113	0.522448	0.31057	0.56719	1.10761	2.19995	0.369371	0.703995	0.512687	1.11422	0.378674	0.653078	0.536738	0.968188	0.361281
T827_	nonsense	0	0	0	0	0	0	0	173	0	0	0	0	0	0	1	217	1.16862e-06	1.37809e-06	8.48389e-07	1.04489e-06	1.18686e-06	1.0749e-05	7.48238e-07	0.000127659	1.22502e-06	1.03162e-06	6.94003e-07	1.19777e-06	1.06204e-06	1.44953e-05	1.53002e-06	0.000166835	0.000147247	-0.0226976	0.0940452	0.114542	0.0371478	0.666114	0.623064	0.143821	0.0465805	0.238226	0.223026	0.141302	0.0555557	0.25091	0.161792	0.0356738
L828E	missense	0	0	0	0	0	0	16	583	0	0	0	0	0	0	33	1097	1.16862e-06	1.37809e-06	8.48389e-07	1.04489e-06	1.18686e-06	1.0749e-05	1.272e-05	0.000428465	1.22502e-06	1.03162e-06	6.94003e-07	1.19777e-06	1.06204e-06	1.44953e-05	2.60103e-05	0.000840296	0.000634381	0.356069	0.339124	-0.134167	-0.266783	0.105962	-0.281135	-0.142344	-0.330386	-0.109996	-0.287993	-0.159862	-0.287068	-0.111733	-0.300603	0.347597
L828D	missense	0	0	0	0	0	0	0	1152	0	0	1	0	0	0	1	778	1.16862e-06	1.37809e-06	8.48389e-07	1.04489e-06	1.18686e-06	1.0749e-05	7.48238e-07	0.000845926	1.22502e-06	1.03162e-06	1.38801e-06	1.19777e-06	1.06204e-06	1.44953e-05	1.53002e-06	0.000596166	0.000721046	-0.464196	-0.162528	-0.273885	-0.0719548	-0.208716	-0.0891747	-0.303104	-0.250357	-0.305618	-0.179505	-0.329048	-0.21433	-0.315457	-0.202437	-0.313362
L828R	missense	5	1	3	0	0	0	1	2319	1	1	1	1	0	0	24	2807	7.0117e-06	2.75618e-06	3.39356e-06	1.04489e-06	1.18686e-06	1.0749e-05	1.49648e-06	0.00170212	2.45004e-06	2.06324e-06	1.38801e-06	2.39553e-06	1.06204e-06	1.44953e-05	1.91252e-05	0.00214895	0.00192554	-0.465609	0.0880003	-0.132755	-0.312997	-0.532174	-0.80628	-0.0448938	-0.387706	-0.506698	-0.365697	-0.330553	-0.339166	-0.524865	-0.569153	-0.188805
L828K	missense	0	0	0	0	0	0	0	310	1	0	0	0	0	0	0	2061	1.16862e-06	1.37809e-06	8.48389e-07	1.04489e-06	1.18686e-06	1.0749e-05	7.48238e-07	0.000228172	2.45004e-06	1.03162e-06	6.94003e-07	1.19777e-06	1.06204e-06	1.44953e-05	7.65009e-07	0.00157804	0.000903108	-0.15828	-0.49829	-0.00474184	-0.38525	0.397458	-0.633579	0.00657287	-0.315706	0.0712139	-0.487182	-0.00313977	-0.420618	0.0769814	-0.480837	-0.328285
L828H	missense	1	0	0	0	0	0	4	2212	0	2	2	0	0	0	8	1231	2.33723e-06	1.37809e-06	8.48389e-07	1.04489e-06	1.18686e-06	1.0749e-05	3.74119e-06	0.00162362	1.22502e-06	3.09486e-06	2.08201e-06	1.19777e-06	1.06204e-06	1.44953e-05	6.88508e-06	0.000942846	0.00128323	-0.240663	0.0481463	-0.407803	-0.0819028	-0.510331	-0.345534	-0.293375	-0.357235	-0.493119	-0.324389	-0.49121	-0.0786513	-0.510723	-0.333535	-0.0962586
L828Q	missense	1	0	0	0	0	0	0	482	0	0	3	0	0	0	20	1170	2.33723e-06	1.37809e-06	8.48389e-07	1.04489e-06	1.18686e-06	1.0749e-05	7.48238e-07	0.000354364	1.22502e-06	1.03162e-06	2.77601e-06	1.19777e-06	1.06204e-06	1.44953e-05	1.60652e-05	0.000896163	0.000625264	-0.261057	0.229081	-0.0951643	-0.0182757	0.193805	-0.317134	0.0663475	-0.345395	-0.0553881	-0.308339	-0.112633	-0.300709	-0.0548638	-0.319012	-0.0159878
L828N	missense	0	0	0	0	0	0	0	535	0	0	0	2	0	0	19	283	1.16862e-06	1.37809e-06	8.48389e-07	1.04489e-06	1.18686e-06	1.0749e-05	7.48238e-07	0.000393249	1.22502e-06	1.03162e-06	6.94003e-07	3.5933e-06	1.06204e-06	1.44953e-05	1.53002e-05	0.000217344	0.000305297	-0.285365	0.50466	-0.11655	-0.0125712	0.145639	0.475149	-0.122074	-0.0150864	-0.0853308	0.486677	-0.138529	-0.000493074	-0.0860466	0.08615	0.109648
L828S	missense	3	0	1	0	0	0	131	3003	0	0	0	0	0	0	31	3074	4.67446e-06	1.37809e-06	1.69678e-06	1.04489e-06	1.18686e-06	1.0749e-05	9.87674e-05	0.00220396	1.22502e-06	1.03162e-06	6.94003e-07	1.19777e-06	1.06204e-06	1.44953e-05	2.44803e-05	0.00235329	0.00227862	0.452208	0.119435	-0.328199	-0.460376	-0.651703	-0.857079	-0.201783	-0.570501	-0.581004	-0.613495	-0.567218	-0.505308	-0.602248	-0.595132	0.285821
L828T	missense	0	2	0	0	0	0	171	1434	4	14	0	10	2	0	149	1260	1.16862e-06	4.13426e-06	8.48389e-07	1.04489e-06	1.18686e-06	1.0749e-05	0.000128697	0.00105282	6.12509e-06	1.54743e-05	6.94003e-07	1.31754e-05	3.18613e-06	1.44953e-05	0.000114751	0.00096504	0.00100893	0.686484	0.610273	-0.318826	-0.292803	-0.309935	-0.358546	-0.354813	0.0126022	-0.368541	0.426179	-0.110218	0.257492	-0.380986	-0.025984	0.648379
L828P	missense	0	0	4	2	0	0	7	1041	1	1	3	1	0	0	8	2547	1.16862e-06	1.37809e-06	4.24195e-06	3.13468e-06	1.18686e-06	1.0749e-05	5.9859e-06	0.000764488	2.45004e-06	2.06324e-06	2.77601e-06	2.39553e-06	1.06204e-06	1.44953e-05	6.88508e-06	0.00194998	0.00135723	0.0449139	-0.098255	0.0774872	-0.164427	-0.161888	-0.751939	-0.279181	-0.365051	0.039438	-0.334985	-0.303871	-0.318575	-0.28514	-0.541364	-0.0266705
L828G	missense	0	0	0	0	0	0	0	1633	0	0	0	0	0	0	3	995	1.16862e-06	1.37809e-06	8.48389e-07	1.04489e-06	1.18686e-06	1.0749e-05	7.48238e-07	0.00119882	1.22502e-06	1.03162e-06	6.94003e-07	1.19777e-06	1.06204e-06	1.44953e-05	3.06003e-06	0.000762236	0.000980529	-0.545597	-0.0723891	-0.345501	-0.248454	-0.370012	-0.226607	-0.385505	-0.307653	-0.405889	-0.257176	-0.415768	-0.266406	-0.41988	-0.272718	-0.308993
L828C	missense	0	0	0	0	0	0	0	818	0	0	0	0	0	0	0	540	1.16862e-06	1.37809e-06	8.48389e-07	1.04489e-06	1.18686e-06	1.0749e-05	7.48238e-07	0.000600879	1.22502e-06	1.03162e-06	6.94003e-07	1.19777e-06	1.06204e-06	1.44953e-05	7.65009e-07	0.000414026	0.000507452	-0.384342	-0.228722	-0.20363	-0.133719	-0.0504851	0.11473	-0.222268	-0.165347	-0.207253	-0.064265	-0.243975	-0.137065	-0.213018	-0.0981627	-0.306532
L828A	missense	0	0	4	0	2	0	76	691	0	2	0	0	0	0	15	1524	1.16862e-06	1.37809e-06	4.24195e-06	1.04489e-06	3.56058e-06	1.0749e-05	5.76143e-05	0.000507702	1.22502e-06	3.09486e-06	6.94003e-07	1.19777e-06	1.06204e-06	1.44953e-05	1.22401e-05	0.00116708	0.00083739	0.669125	0.12108	0.16156	-0.328538	0.0274641	-0.464858	-0.182446	-0.406981	-0.158795	-0.391826	-0.202066	-0.123866	0.166477	-0.394555	0.395102
L828V	missense	0	2	2	1	0	0	79	1173	26	6	1	4	2	1	456	1400	1.16862e-06	4.13426e-06	2.54517e-06	2.08978e-06	1.18686e-06	1.0749e-05	5.9859e-05	0.000861333	3.30755e-05	7.22134e-06	1.38801e-06	5.98883e-06	3.18613e-06	2.89905e-05	0.000349609	0.00107218	0.000966757	0.554641	0.813508	-0.0519362	-0.182291	-0.217066	-0.0297709	-0.30737	0.381261	-0.11147	0.143688	-0.0602878	0.0736673	-0.320863	-0.0560946	0.684075
L828I	missense	610	2522	3172	242	262	27	3167	1482	1836	479	228	35	18	4	575	1053	0.000714024	0.00347692	0.00269194	0.000253909	0.000312144	0.000300972	0.00237042	0.00108804	0.00225036	0.000495178	0.000158927	4.31196e-05	2.01788e-05	7.24764e-05	0.000440645	0.000806623	0.000947331	1.35897	0.91747	1.33045	0.762383	1.21636	0.641847	1.15352	1.43158	1.20172	0.857606	1.55664	1.02996	1.278	0.55321	1.13822
L828L	silent	4871	4720	13857	2283	1585	273	11999	2071	12600	19346	61706	1354	1645	195	20794	3557	0.0056935	0.00650595	0.011757	0.00238653	0.00188236	0.00294522	0.00897886	0.00152017	0.0154365	0.0199588	0.0428249	0.00162297	0.00174813	0.00284107	0.0159084	0.00272293	0.00212155	1.59182	1.3949	1.56455	1.58574	2.11682	2.01322	1.56515	1.5969	1.74991	1.61981	1.6293	1.5555	1.71597	1.4813	1.49336
L828M	missense	3250	6635	7203	1330	1052	123	5747	1106	2539	1607	958	112	114	10	1329	2276	0.00379917	0.00914499	0.0061118	0.00139075	0.00124976	0.00133287	0.00430087	0.000812177	0.00311155	0.00165885	0.000665549	0.000135347	0.000122135	0.000159448	0.00101746	0.00174258	0.00127738	1.56633	0.93088	1.55893	0.886813	2.04004	0.652021	1.61769	1.32753	1.77489	0.975693	1.8699	1.12292	1.78105	0.847857	1.2486
L828F	missense	0	0	2	1	0	0	31	611	108	35	52	32	59	2	697	825	1.16862e-06	1.37809e-06	2.54517e-06	2.08978e-06	1.18686e-06	1.0749e-05	2.39436e-05	0.000449008	0.000133527	3.71383e-05	3.67822e-05	3.95263e-05	6.37227e-05	4.34858e-05	0.000533976	0.000632135	0.000540572	0.492808	1.00528	0.0818703	0.533098	0.0842977	0.492482	-0.153412	0.829834	0.0758751	0.907148	-0.17151	0.53268	-0.125759	0.9518	0.749045
L828Y	missense	1	0	0	0	20	1	131	1432	0	0	0	0	0	0	2	971	2.33723e-06	1.37809e-06	8.48389e-07	1.04489e-06	2.49241e-05	2.1498e-05	9.87674e-05	0.00105135	1.22502e-06	1.03162e-06	6.94003e-07	1.19777e-06	1.06204e-06	1.44953e-05	2.29503e-06	0.000743869	0.000897612	0.625013	-0.125434	-0.31854	-0.243869	0.0113688	-0.212966	-0.190669	-0.301966	-0.36814	-0.249467	-0.383121	-0.261237	0.531254	-0.265742	0.24979
L828W	missense	0	0	0	0	0	0	0	1096	0	0	0	0	0	0	5	1339	1.16862e-06	1.37809e-06	8.48389e-07	1.04489e-06	1.18686e-06	1.0749e-05	7.48238e-07	0.00080484	1.22502e-06	1.03162e-06	6.94003e-07	1.19777e-06	1.06204e-06	1.44953e-05	4.59005e-06	0.0010255	0.000915169	-0.452573	-0.0504718	-0.263659	-0.304226	-0.185684	-0.39253	-0.291337	-0.376828	-0.2913	-0.35095	-0.316664	-0.329279	-0.300546	-0.357568	-0.251522
L828_	nonsense	0	0	0	0	0	0	0	1177	0	0	0	0	0	0	5	895	1.16862e-06	1.37809e-06	8.48389e-07	1.04489e-06	1.18686e-06	1.0749e-05	7.48238e-07	0.000864267	1.22502e-06	1.03162e-06	6.94003e-07	1.19777e-06	1.06204e-06	1.44953e-05	4.59005e-06	0.000685706	0.000774987	-0.469204	0.0306162	-0.278291	-0.228564	-0.21864	-0.167433	-0.308173	-0.282983	-0.311787	-0.223733	-0.334383	-0.243984	-0.321881	-0.242457	-0.219294
A829E	missense	2	3	1	1	2	0	2	123	0	0	0	0	0	0	1	150	3.50585e-06	5.51235e-06	1.69678e-06	2.08978e-06	3.56058e-06	1.0749e-05	2.24471e-06	9.09755e-05	1.22502e-06	1.03162e-06	6.94003e-07	1.19777e-06	1.06204e-06	1.44953e-05	1.53002e-06	0.00011556	0.000103268	0.312882	0.168028	0.3265	0.10618	0.822835	0.828436	0.483526	0.132202	0.534991	0.339095	0.570365	0.133376	0.681401	0.266816	0.240455
A829D	missense	2	0	1	2	1	0	4	8	0	0	0	0	0	0	0	30	3.50585e-06	1.37809e-06	1.69678e-06	3.13468e-06	2.37372e-06	1.0749e-05	3.74119e-06	6.60306e-06	1.22502e-06	1.03162e-06	6.94003e-07	1.19777e-06	1.06204e-06	1.44953e-05	7.65009e-07	2.37242e-05	1.51636e-05	1.04454	0.347364	0.865279	0.403821	2.03629	1.71392	1.10345	0.501367	1.40595	0.839539	0.877975	0.46891	1.34556	0.719641	0.69595
A829R	missense	355	733	7026	1143	4511	203	3860	1976	159	913	1320	36	35	6	2492	3380	0.000416027	0.00101152	0.00596163	0.00119536	0.00535511	0.00219279	0.00288895	0.00145047	0.000196003	0.000942901	0.000916779	4.43173e-05	3.82336e-05	0.000101467	0.00190717	0.00258747	0.00201897	1.33803	0.977821	1.4347	0.872703	2.00206	0.178153	0.957913	0.590723	1.56457	0.497852	1.17803	0.919432	2.04316	0.40263	1.15793
A829K	missense	1	2	1	2	2	0	1	491	9	1	0	0	2	0	204	1428	2.33723e-06	4.13426e-06	1.69678e-06	3.13468e-06	3.56058e-06	1.0749e-05	1.49648e-06	0.000360967	1.22502e-05	2.06324e-06	6.94003e-07	1.19777e-06	3.18613e-06	1.44953e-05	0.000156827	0.00109361	0.000727289	-0.103541	0.648009	0.0434168	-0.316315	0.185264	-0.428494	0.0619843	0.145057	0.255248	-0.371275	0.156024	-0.196014	0.268637	-0.0617542	0.272234
A829H	missense	0	0	0	0	0	0	0	445	0	0	0	0	0	0	0	845	1.16862e-06	1.37809e-06	8.48389e-07	1.04489e-06	1.18686e-06	1.0749e-05	7.48238e-07	0.000327218	1.22502e-06	1.03162e-06	6.94003e-07	1.19777e-06	1.06204e-06	1.44953e-05	7.65009e-07	0.000647441	0.00048733	-0.24245	-0.318799	-0.0787943	-0.217769	0.230674	-0.135319	-0.078632	-0.269595	-0.0324682	-0.205584	-0.0928106	-0.231815	-0.0309947	-0.226034	-0.280624
A829Q	missense	0	2	0	0	6	0	51	391	0	0	0	0	1	0	1	135	1.16862e-06	4.13426e-06	8.48389e-07	1.04489e-06	8.30802e-06	1.0749e-05	3.89084e-05	0.0002876	1.22502e-06	1.03162e-06	6.94003e-07	1.19777e-06	2.12409e-06	1.44953e-05	1.53002e-06	0.00010408	0.00019584	0.710159	0.189106	-0.0522858	0.125848	0.290378	0.88695	-0.0481313	0.156596	0.00464679	0.372165	0.212538	0.155549	0.59045	0.49498	0.449633
A829N	missense	24	13	0	62	10	3	430	351	0	0	1	0	0	0	0	494	2.92154e-05	1.92932e-05	8.48389e-07	6.58282e-05	1.30555e-05	4.2996e-05	0.000322491	0.000258253	1.22502e-06	1.03162e-06	1.38801e-06	1.19777e-06	1.06204e-06	1.44953e-05	7.65009e-07	0.000378822	0.000318538	1.22903	-0.210819	-0.0301784	0.0132892	0.981485	0.164428	0.738038	-0.144628	1.22711	-0.0361778	0.622451	-0.118233	0.758052	-0.0727481	0.509108
A829S	missense	1263	274	4059	390	383	76	3246	1411	38	1181	214	10	7	4	378	1266	0.00147713	0.000378974	0.00344446	0.000408553	0.000455754	0.000827672	0.00242953	0.00103595	4.77757e-05	0.00121938	0.000149211	1.31754e-05	8.49636e-06	7.24764e-05	0.000289938	0.000969631	0.00100279	1.37618	0.796058	1.39116	0.715923	1.70704	0.538908	1.33692	0.490442	1.35262	0.424679	1.01757	1.18193	1.40605	0.253178	1.08612
A829T	missense	4	2	20	2	3	0	10	1165	52	28	1580	75	101	4	973	2170	5.84308e-06	4.13426e-06	1.78162e-05	3.13468e-06	4.74744e-06	1.0749e-05	8.23062e-06	0.000855463	6.4926e-05	2.9917e-05	0.00109722	9.10302e-05	0.000108329	7.24764e-05	0.000745118	0.00166146	0.00125846	0.0930117	0.877722	0.349161	0.989754	-0.213903	0.237722	0.0746129	0.436393	0.0071027	0.865387	-0.0585872	0.282067	0.0963746	0.827183	0.485367
A829P	missense	1	0	2	5	17	0	2	748	2	2	9	0	0	0	41	797	2.33723e-06	1.37809e-06	2.54517e-06	6.26935e-06	2.13635e-05	1.0749e-05	2.24471e-06	0.000549521	3.67506e-06	3.09486e-06	6.94003e-06	1.19777e-06	1.06204e-06	1.44953e-05	3.21304e-05	0.000610707	0.000580114	-0.106995	0.445993	0.0403779	0.226071	-0.00915303	-0.102652	-0.0373379	0.000180673	0.333726	-0.187121	-0.221753	0.0133831	0.679395	-0.209329	0.169499
A829G	missense	4749	534	2514	346	338	32	6254	3126	210	33	14	22	21	1	462	1104	0.00555093	0.000737277	0.0021337	0.000362577	0.000402346	0.000354717	0.00468023	0.0022942	0.000258479	3.50751e-05	1.04101e-05	2.75486e-05	2.3365e-05	2.89905e-05	0.000354199	0.000845653	0.00156993	1.34363	0.863953	1.12948	0.241105	0.947259	0.102967	1.46189	0.915989	1.08964	0.701059	0.985339	0.458896	1.1306	0.581625	1.10379
A829C	missense	2	2	0	0	0	0	1	459	0	0	0	0	0	0	0	898	3.50585e-06	4.13426e-06	8.48389e-07	1.04489e-06	1.18686e-06	1.0749e-05	1.49648e-06	0.00033749	1.22502e-06	1.03162e-06	6.94003e-07	1.19777e-06	1.06204e-06	1.44953e-05	7.65009e-07	0.000688002	0.000512746	-0.08784	-0.331041	-0.0851428	-0.229192	0.216376	-0.169302	0.173704	-0.283762	-0.0413568	-0.22479	0.172751	-0.244692	-0.0402514	-0.243413	-0.20944
A829A	silent	29	9	39	11	20	0	54	892	80	4038	263	244	181	16	1709	730	3.50585e-05	1.37809e-05	3.39356e-05	1.25387e-05	2.49241e-05	1.0749e-05	4.11531e-05	0.00065517	9.92265e-05	0.00416671	0.000183217	0.000293453	0.000193292	0.00024642	0.00130816	0.000559432	0.000607301	0.531036	1.21042	0.536303	0.857911	-0.0905022	1.53092	0.56111	0.789096	0.482494	1.57943	0.307213	1.55889	0.672897	1.30411	0.870728
A829V	missense	977	1399	675	299	289	46	5374	1289	3	0	1	0	0	0	16	700	0.00114291	0.00192932	0.000573511	0.000313468	0.00034419	0.000505203	0.00402178	0.000946439	4.90008e-06	1.03162e-06	1.38801e-06	1.19777e-06	1.06204e-06	1.44953e-05	1.30051e-05	0.000536473	0.000741456	1.51495	0.289884	1.04149	-0.0521214	1.52047	-0.03017	1.29765	0.0974757	1.30242	-0.146157	1.44483	-0.191971	1.34902	-0.172263	0.902415
A829I	missense	0	0	0	0	0	0	0	123	0	2	1	0	2	0	122	577	1.16862e-06	1.37809e-06	8.48389e-07	1.04489e-06	1.18686e-06	1.0749e-05	7.48238e-07	9.09755e-05	1.22502e-06	3.09486e-06	1.38801e-06	1.19777e-06	3.18613e-06	1.44953e-05	9.4096e-05	0.000442342	0.000266659	0.0563944	0.727455	0.184127	-0.0158521	0.822835	0.0777322	0.223886	-0.180772	0.335652	-0.085175	0.225563	0.0817351	0.352371	0.197122	0.391925
A829L	missense	51	296	309	29	99	11	1544	2356	60	7	33	5	33	1	634	1366	6.0768e-05	0.000409292	0.000263001	3.13468e-05	0.000118686	0.000128988	0.00115603	0.00172927	7.47261e-05	8.25296e-06	2.35961e-05	7.18659e-06	3.61095e-05	2.89905e-05	0.00048578	0.00104616	0.00138771	1.08316	0.884729	0.757547	0.354939	0.610053	-0.016031	0.461728	0.577026	0.466887	0.209081	0.909267	0.107172	0.849626	0.645273	0.983943
A829M	missense	61	1	4	13	0	0	69	388	3	2	0	0	0	0	21	380	7.24542e-05	2.75618e-06	4.24195e-06	1.46285e-05	1.18686e-06	1.0749e-05	5.23767e-05	0.000285399	4.90008e-06	3.09486e-06	6.94003e-07	1.19777e-06	1.06204e-06	1.44953e-05	1.68302e-05	0.000291578	0.000288489	0.781351	0.464665	0.279873	-0.0678069	0.293932	0.310821	0.92907	0.239637	0.765811	0.0465583	0.113601	0.170059	0.00995827	0.00211538	0.623008
A829F	missense	0	1	0	0	1	0	3	5	0	0	0	0	0	0	0	727	1.16862e-06	2.75618e-06	8.48389e-07	1.04489e-06	2.37372e-06	1.0749e-05	2.99295e-06	4.40204e-06	1.22502e-06	1.03162e-06	6.94003e-07	1.19777e-06	1.06204e-06	1.44953e-05	7.65009e-07	0.000557136	0.000280769	1.0871	-0.288535	0.806189	-0.18953	2.22387	-0.0513065	0.939631	-0.234569	1.20661	-0.158103	1.15122	-0.19998	1.467	-0.183071	0.399283
A829Y	missense	0	0	0	0	0	0	0	242	0	0	0	0	0	0	15	159	1.16862e-06	1.37809e-06	8.48389e-07	1.04489e-06	1.18686e-06	1.0749e-05	7.48238e-07	0.000178283	1.22502e-06	1.03162e-06	6.94003e-07	1.19777e-06	1.06204e-06	1.44953e-05	1.22401e-05	0.000122448	0.000150365	-0.100676	0.575306	0.0459371	0.0952967	0.511599	0.796058	0.0648841	0.118703	0.14217	0.320796	0.0582278	0.121108	0.150876	0.250258	0.237315
A829W	missense	0	0	0	1	8	0	33	247	0	2	0	0	0	0	5	508	1.16862e-06	1.37809e-06	8.48389e-07	2.08978e-06	1.06817e-05	1.0749e-05	2.54401e-05	0.000181951	1.22502e-06	3.09486e-06	6.94003e-07	1.19777e-06	1.06204e-06	1.44953e-05	4.59005e-06	0.000389536	0.000285744	0.717852	0.144545	0.0417536	-0.122258	0.502177	0.14883	0.0600706	-0.151131	0.335652	-0.0449933	0.053162	0.108676	0.802836	-0.0807248	0.431199
A829_	nonsense	0	1	0	0	0	0	0	236	0	1	0	0	0	0	2	856	1.16862e-06	2.75618e-06	8.48389e-07	1.04489e-06	1.18686e-06	1.0749e-05	7.48238e-07	0.000173881	1.22502e-06	2.06324e-06	6.94003e-07	1.19777e-06	1.06204e-06	1.44953e-05	2.29503e-06	0.00065586	0.00041487	-0.0948395	-0.100065	0.0510724	-0.220198	0.523165	-0.142544	0.0707928	-0.272607	0.14936	-0.209667	0.236847	-0.0876598	0.158364	-0.229729	-0.0974525
D830E	missense	0	0	0	0	0	0	0	685	0	0	0	0	0	0	36	897	1.16862e-06	1.37809e-06	8.48389e-07	1.04489e-06	1.18686e-06	1.0749e-05	7.48238e-07	0.0005033	1.22502e-06	1.03162e-06	6.94003e-07	1.19777e-06	1.06204e-06	1.44953e-05	2.83053e-05	0.000687237	0.000595268	-0.342971	0.396671	-0.167232	-0.228983	0.0314927	-0.16868	-0.180388	-0.283503	-0.156291	-0.224438	-0.1999	-0.244456	-0.159945	-0.243094	0.02685
D830D	silent	1516	18	1873	72	174	1	358	1729	2191	5577	17200	304	478	73	8468	1724	0.00177279	2.61837e-05	0.00158988	7.62771e-05	0.000207701	2.1498e-05	0.000268617	0.00126926	0.00268524	0.00575438	0.0119376	0.000365318	0.000508719	0.00107265	0.00647886	0.00132014	0.0012947	0.814626	1.35978	1.19064	1.4817	-0.0757648	1.87335	1.33204	1.35791	0.811567	1.37729	0.302379	1.44536	1.10985	1.33532	1.0872
D830R	missense	0	0	0	0	0	0	0	993	0	0	1	0	0	0	19	4204	1.16862e-06	1.37809e-06	8.48389e-07	1.04489e-06	1.18686e-06	1.0749e-05	7.48238e-07	0.000729272	1.22502e-06	1.03162e-06	1.38801e-06	1.19777e-06	1.06204e-06	1.44953e-05	1.53002e-05	0.00321807	0.00197367	-0.429554	-0.0383096	-0.243407	-0.388907	-0.140071	-1.03211	-0.268035	-0.643474	-0.262945	-0.712418	-0.292141	-0.571633	-0.271016	-0.684642	-0.233932
D830K	missense	0	0	0	0	0	0	0	849	0	0	0	0	0	0	0	222	1.16862e-06	1.37809e-06	8.48389e-07	1.04489e-06	1.18686e-06	1.0749e-05	7.48238e-07	0.000623623	1.22502e-06	1.03162e-06	6.94003e-07	1.19777e-06	1.06204e-06	1.44953e-05	7.65009e-07	0.000170661	0.000397142	-0.393016	-0.0501709	-0.211261	0.0328849	-0.0676722	0.610382	-0.231049	0.0412931	-0.217937	0.215859	-0.253216	0.05075	-0.224145	0.155306	-0.221593
D830H	missense	0	0	1	0	0	0	0	326	0	0	0	0	0	0	1	742	1.16862e-06	1.37809e-06	1.69678e-06	1.04489e-06	1.18686e-06	1.0749e-05	7.48238e-07	0.000239911	1.22502e-06	1.03162e-06	6.94003e-07	1.19777e-06	1.06204e-06	1.44953e-05	1.53002e-06	0.000568616	0.000404264	-0.169992	-0.152996	0.127327	-0.193364	0.37425	-0.0627128	-0.00528341	-0.239325	0.0567865	-0.164549	-0.0156175	-0.204303	0.0619565	-0.188905	-0.161494
D830Q	missense	0	0	0	0	1	0	11	488	0	0	0	0	0	0	0	583	1.16862e-06	1.37809e-06	8.48389e-07	1.04489e-06	2.37372e-06	1.0749e-05	8.97886e-06	0.000358766	1.22502e-06	1.03162e-06	6.94003e-07	1.19777e-06	1.06204e-06	1.44953e-05	7.65009e-07	0.000446934	0.00040285	0.316201	-0.244131	-0.0977002	-0.148097	0.188094	0.0719565	-0.100385	-0.18318	-0.0589386	-0.0884392	-0.115704	-0.153273	0.149033	-0.120037	0.036035
D830N	missense	0	0	0	0	0	0	0	761	1	1	0	0	0	0	27	811	1.16862e-06	1.37809e-06	8.48389e-07	1.04489e-06	1.18686e-06	1.0749e-05	7.48238e-07	0.000559059	2.45004e-06	2.06324e-06	6.94003e-07	1.19777e-06	1.06204e-06	1.44953e-05	2.14202e-05	0.000621421	0.00059024	-0.367501	0.3608	-0.188813	-0.210058	-0.0171135	-0.112378	-0.20522	-0.098414	-0.186507	-0.192618	-0.226033	-0.0762293	-0.191413	-0.214303	-0.00335013
D830S	missense	2	0	0	0	0	0	108	1663	0	0	0	0	0	0	11	1653	3.50585e-06	1.37809e-06	8.48389e-07	1.04489e-06	1.18686e-06	1.0749e-05	8.1558e-05	0.00122083	1.22502e-06	1.03162e-06	6.94003e-07	1.19777e-06	1.06204e-06	1.44953e-05	9.1801e-06	0.0012658	0.00124332	0.545423	0.046761	-0.349238	-0.343803	-0.378429	-0.510272	-0.130164	-0.425915	-0.411121	-0.417493	-0.420293	-0.373894	-0.425329	-0.417779	0.296092
D830T	missense	2	0	0	6	0	0	98	1864	0	0	3	0	0	0	8	1565	3.50585e-06	1.37809e-06	8.48389e-07	7.31424e-06	1.18686e-06	1.0749e-05	7.40756e-05	0.0013683	1.22502e-06	1.03162e-06	2.77601e-06	1.19777e-06	1.06204e-06	1.44953e-05	6.88508e-06	0.00119846	0.00128338	0.496333	-0.000183203	-0.372661	-0.0729176	-0.431183	-0.479695	-0.157115	-0.413167	0.1157	-0.400212	-0.448657	-0.362308	-0.459483	-0.402143	0.248075
D830P	missense	0	0	0	0	0	0	0	391	0	0	0	0	0	0	0	567	1.16862e-06	1.37809e-06	8.48389e-07	1.04489e-06	1.18686e-06	1.0749e-05	7.48238e-07	0.0002876	1.22502e-06	1.03162e-06	6.94003e-07	1.19777e-06	1.06204e-06	1.44953e-05	7.65009e-07	0.000434689	0.000361144	-0.21232	-0.238534	-0.0522858	-0.142875	0.290378	0.0874928	-0.0481313	-0.176703	0.00464679	-0.0796587	-0.0607112	-0.147386	0.00765739	-0.112092	-0.225427
D830G	missense	0	0	0	0	0	0	18	1832	6	0	2	0	0	0	32	1990	1.16862e-06	1.37809e-06	8.48389e-07	1.04489e-06	1.18686e-06	1.0749e-05	1.42165e-05	0.00134482	8.57513e-06	1.03162e-06	2.08201e-06	1.19777e-06	1.06204e-06	1.44953e-05	2.52453e-05	0.00152371	0.00143427	0.114997	0.213207	-0.369106	-0.172137	-0.423177	-0.613983	-0.412666	-0.015438	-0.438939	-0.476106	-0.444352	-0.413193	-0.454299	-0.470816	0.164102
D830C	missense	0	0	0	0	0	0	0	735	0	0	0	0	0	0	2	1426	1.16862e-06	1.37809e-06	8.48389e-07	1.04489e-06	1.18686e-06	1.0749e-05	7.48238e-07	0.000539984	1.22502e-06	1.03162e-06	6.94003e-07	1.19777e-06	1.06204e-06	1.44953e-05	2.29503e-06	0.00109208	0.000816031	-0.359396	-0.202793	-0.181682	-0.316051	-0.00105322	-0.427711	-0.197015	-0.391495	-0.176523	-0.370833	-0.217398	-0.34261	-0.181016	-0.375559	-0.281094
D830A	missense	0	0	0	0	0	0	27	722	0	0	2	0	0	0	26	1162	1.16862e-06	1.37809e-06	8.48389e-07	1.04489e-06	1.18686e-06	1.0749e-05	2.09507e-05	0.000530446	1.22502e-06	1.03162e-06	2.08201e-06	1.19777e-06	1.06204e-06	1.44953e-05	2.06552e-05	0.000890041	0.000710243	0.42272	0.281094	-0.178022	-0.0710679	0.00719094	-0.3133	-0.192803	-0.343796	-0.171398	-0.306172	-0.212966	-0.299256	-0.175678	-0.317051	0.351907
D830V	missense	0	0	0	0	0	0	1	592	10	0	5	0	0	0	74	3442	1.16862e-06	1.37809e-06	8.48389e-07	1.04489e-06	1.18686e-06	1.0749e-05	1.49648e-06	0.000435068	1.34752e-05	1.03162e-06	4.16402e-06	1.19777e-06	1.06204e-06	1.44953e-05	5.73756e-05	0.00263492	0.00153499	-0.147133	0.268263	-0.137308	-0.144796	0.0988875	-0.920298	-0.145958	-0.0377566	-0.114394	-0.649224	-0.163665	-0.529263	-0.116314	-0.627461	0.060565
D830I	missense	0	0	1	0	0	0	0	461	0	0	0	0	0	0	0	509	1.16862e-06	1.37809e-06	1.69678e-06	1.04489e-06	1.18686e-06	1.0749e-05	7.48238e-07	0.000338957	1.22502e-06	1.03162e-06	6.94003e-07	1.19777e-06	1.06204e-06	1.44953e-05	7.65009e-07	0.000390302	0.000364629	-0.250679	-0.216834	0.0563394	-0.122627	0.214369	0.147732	-0.0869619	-0.151589	-0.0426044	-0.0456137	-0.101577	-0.12456	-0.0415507	-0.0812861	-0.233756
D830L	missense	0	0	0	0	0	0	10	1522	29	1	1	1	0	0	47	2516	1.16862e-06	1.37809e-06	8.48389e-07	1.04489e-06	1.18686e-06	1.0749e-05	8.23062e-06	0.00111738	3.67506e-05	2.06324e-06	1.38801e-06	2.39553e-06	1.06204e-06	1.44953e-05	3.67204e-05	0.00192625	0.00152182	0.0306524	0.241465	-0.331051	-0.29243	-0.337468	-0.745093	-0.368879	0.269221	-0.385657	-0.331116	-0.398271	-0.315981	-0.398811	-0.537863	0.136059
D830M	missense	0	0	0	0	0	0	0	558	0	0	0	1	0	0	20	618	1.16862e-06	1.37809e-06	8.48389e-07	1.04489e-06	1.18686e-06	1.0749e-05	7.48238e-07	0.000410124	1.22502e-06	1.03162e-06	6.94003e-07	2.39553e-06	1.06204e-06	1.44953e-05	1.60652e-05	0.000473719	0.000441921	-0.295174	0.357519	-0.12518	-0.159039	0.126202	0.0394046	-0.132004	-0.196751	-0.0974138	0.112252	-0.14898	-0.165608	-0.09863	-0.136683	0.0311727
D830F	missense	0	0	0	0	0	0	0	420	0	0	0	0	0	0	0	479	1.16862e-06	1.37809e-06	8.48389e-07	1.04489e-06	1.18686e-06	1.0749e-05	7.48238e-07	0.000308877	1.22502e-06	1.03162e-06	6.94003e-07	1.19777e-06	1.06204e-06	1.44953e-05	7.65009e-07	0.000367343	0.00033811	-0.228982	-0.20462	-0.0669455	-0.11123	0.257361	0.181638	-0.0649988	-0.137453	-0.0158785	-0.0264515	-0.0784627	-0.111712	-0.0137179	-0.0639473	-0.216801
D830Y	missense	0	0	2	0	0	0	47	1682	2	0	0	0	0	0	8	474	1.16862e-06	1.37809e-06	2.54517e-06	1.04489e-06	1.18686e-06	1.0749e-05	3.59154e-05	0.00123477	3.67506e-06	1.03162e-06	6.94003e-07	1.19777e-06	1.06204e-06	1.44953e-05	6.88508e-06	0.000363516	0.000799144	0.351296	0.240162	-0.125914	-0.109261	-0.383681	0.187494	-0.392488	0.121144	-0.414386	-0.0231418	-0.423117	-0.109493	-0.42873	-0.0609525	0.295729
D830W	missense	0	0	0	0	0	0	0	478	0	0	0	0	0	0	0	430	1.16862e-06	1.37809e-06	8.48389e-07	1.04489e-06	1.18686e-06	1.0749e-05	7.48238e-07	0.00035143	1.22502e-06	1.03162e-06	6.94003e-07	1.19777e-06	1.06204e-06	1.44953e-05	7.65009e-07	0.000329843	0.000340636	-0.259115	-0.182926	-0.0934562	-0.0909876	0.197652	0.241859	-0.095502	-0.112347	-0.0529965	0.00758313	-0.110565	-0.0888927	-0.0523732	-0.0331512	-0.221021
D830_	nonsense	0	0	0	0	0	0	0	567	0	0	0	0	0	0	0	233	1.16862e-06	1.37809e-06	8.48389e-07	1.04489e-06	1.18686e-06	1.0749e-05	7.48238e-07	0.000416727	1.22502e-06	1.03162e-06	6.94003e-07	1.19777e-06	1.06204e-06	1.44953e-05	7.65009e-07	0.00017908	0.000297903	-0.298903	-0.0598715	-0.128461	0.0238334	0.118814	0.583453	-0.135778	0.0300664	-0.102007	0.20064	-0.152952	0.0405462	-0.103414	0.141535	-0.179387
A831E	missense	0	1	3	1	1	0	0	702	6	668	0	1	0	0	63	176	1.16862e-06	2.75618e-06	3.39356e-06	2.08978e-06	2.37372e-06	1.0749e-05	7.48238e-07	0.000515773	8.57513e-06	0.000690154	6.94003e-07	2.39553e-06	1.06204e-06	1.44953e-05	4.89605e-05	0.000135458	0.000325615	-0.348686	0.834258	0.112487	0.0763144	0.0201683	0.739585	-0.186173	0.548874	0.0360086	0.507968	-0.0335875	1.47842	0.0403181	0.221379	0.242786
A831D	missense	12	3	68	13	8	2	364	1366	0	15	10	0	0	0	8	143	1.5192e-05	5.51235e-06	5.85389e-05	1.46285e-05	1.06817e-05	3.2247e-05	0.000273107	0.00100293	1.22502e-06	1.65059e-05	7.63404e-06	1.19777e-06	1.06204e-06	1.44953e-05	6.88508e-06	0.000110203	0.000556567	0.873478	0.480615	0.560836	0.56588	0.220755	0.854983	0.262847	0.143269	0.404375	0.354098	-0.0265909	0.731007	0.291613	0.280391	0.677047
A831R	missense	1056	8	136	20	42	6	1129	1899	1	0	0	0	0	0	35	1078	0.00123523	1.24028e-05	0.000116229	2.19427e-05	5.1035e-05	7.52429e-05	0.000845509	0.00139398	2.45004e-06	1.03162e-06	6.94003e-07	1.19777e-06	1.06204e-06	1.44953e-05	2.75403e-05	0.000825756	0.00110987	1.06045	0.354157	0.63409	-0.263501	0.460417	-0.271373	1.2245	-0.1647	0.426298	-0.282476	0.0932172	-0.283369	0.661413	-0.29561	0.707302
A831K	missense	0	0	0	0	0	0	0	128	0	0	0	0	0	0	3	498	1.16862e-06	1.37809e-06	8.48389e-07	1.04489e-06	1.18686e-06	1.0749e-05	7.48238e-07	9.46439e-05	1.22502e-06	1.03162e-06	6.94003e-07	1.19777e-06	1.06204e-06	1.44953e-05	3.06003e-06	0.000381883	0.000238264	0.0471653	0.0668542	0.176007	-0.118527	0.804547	0.159927	0.214543	-0.146505	0.324284	-0.0387217	0.215731	-0.119939	0.340532	-0.0750499	0.0570098
A831H	missense	0	0	0	0	0	0	0	612	1	4	0	0	1	0	83	312	1.16862e-06	1.37809e-06	8.48389e-07	1.04489e-06	1.18686e-06	1.0749e-05	7.48238e-07	0.000449742	2.45004e-06	5.1581e-06	6.94003e-07	1.19777e-06	2.12409e-06	1.44953e-05	6.42607e-05	0.000239538	0.00034464	-0.316703	0.774196	-0.144121	-0.0308491	0.0835424	0.420772	-0.153797	0.12386	-0.123934	0.108698	-0.171916	0.319976	-0.126248	0.256584	0.228747
A831Q	missense	0	0	0	0	2	0	5	327	0	0	0	0	0	0	0	720	1.16862e-06	1.37809e-06	8.48389e-07	1.04489e-06	3.56058e-06	1.0749e-05	4.48943e-06	0.000240645	1.22502e-06	1.03162e-06	6.94003e-07	1.19777e-06	1.06204e-06	1.44953e-05	7.65009e-07	0.000551779	0.000396212	0.247609	-0.286588	-0.0156734	-0.187713	0.372837	-0.0459029	-0.00600504	-0.232316	0.0559084	-0.155049	-0.0163769	-0.197933	0.390072	-0.180308	-0.0194895
A831N	missense	4	0	0	0	0	0	59	663	0	0	0	0	0	0	0	438	5.84308e-06	1.37809e-06	8.48389e-07	1.04489e-06	1.18686e-06	1.0749e-05	4.48943e-05	0.000487159	1.22502e-06	1.03162e-06	6.94003e-07	1.19777e-06	1.06204e-06	1.44953e-05	7.65009e-07	0.000335965	0.000411562	0.620527	-0.186631	-0.160536	-0.0944449	0.0465717	0.231573	0.207682	-0.116635	-0.146917	0.00177003	-0.191793	-0.0927902	-0.150183	-0.0384111	0.216948
A831S	missense	22	75	198	18	2	5	456	5322	1381	3373	4441	197	147	29	5913	3907	2.68782e-05	0.000104735	0.000168829	1.98529e-05	3.56058e-06	6.44939e-05	0.000341945	0.00390534	0.00169298	0.00348069	0.00308276	0.000237158	0.000157183	0.000434858	0.00452426	0.00299078	0.00344806	0.60858	1.12267	0.49917	1.07345	-0.0874704	0.911038	0.0764086	1.05968	0.101249	0.98224	0.367639	1.16551	-0.444557	0.765521	0.865627
A831T	missense	10	5	6	0	0	1	45	2083	0	1	5	0	0	0	16	1203	1.28548e-05	8.26853e-06	5.93873e-06	1.04489e-06	1.18686e-06	2.1498e-05	3.4419e-05	0.00152898	1.22502e-06	2.06324e-06	4.16402e-06	1.19777e-06	1.06204e-06	1.44953e-05	1.30051e-05	0.000921418	0.0012252	0.291466	0.18091	0.0042257	0.0527227	-0.161888	-0.332677	0.123711	-0.351874	-0.475846	-0.317123	-0.0306216	-0.159706	-0.492735	-0.32696	0.236188
A831P	missense	8990	1094	4469	179	272	26	6054	801	4	5	1	0	2	0	6	553	0.010507	0.00150901	0.0037923	0.000188081	0.000324013	0.000290223	0.00453058	0.000588406	6.12509e-06	6.18972e-06	1.38801e-06	1.19777e-06	3.18613e-06	1.44953e-05	5.35506e-06	0.000423975	0.00050619	1.65372	0.158534	1.52711	-0.00787961	1.48391	0.10145	1.93428	0.204378	1.2922	-0.0717704	1.50193	0.237615	1.47328	0.209252	0.906128
A831G	missense	259	1538	4630	579	214	47	2041	1726	0	0	3	0	0	0	4	665	0.00030384	0.00212088	0.00392889	0.000606037	0.000255175	0.000515952	0.0015279	0.00126705	1.22502e-06	1.03162e-06	2.77601e-06	1.19777e-06	1.06204e-06	1.44953e-05	3.82504e-06	0.000509688	0.000888371	1.22088	0.05365	1.37682	0.0878107	1.39524	-0.00152519	0.915596	-0.213815	1.40811	-0.129968	1.39581	-0.181117	1.17203	-0.157614	0.637265
A831C	missense	0	0	1	0	0	0	3	1164	0	0	0	0	0	0	0	392	1.16862e-06	1.37809e-06	1.69678e-06	1.04489e-06	1.18686e-06	1.0749e-05	2.99295e-06	0.00085473	1.22502e-06	1.03162e-06	6.94003e-07	1.19777e-06	1.06204e-06	1.44953e-05	7.65009e-07	0.000300762	0.000577746	-0.142962	-0.164331	-0.133639	-0.0736365	-0.213506	0.293478	-0.305551	-0.090826	-0.308596	0.0367567	-0.331623	-0.0693326	-0.318558	-0.00675362	-0.153646
A831A	silent	714	3482	6112	1035	832	144	5633	2191	1534	7479	13532	401	922	134	7159	3671	0.000835561	0.00479988	0.0051862	0.00108251	0.000988655	0.0015586	0.00421557	0.00160821	0.0018804	0.00771652	0.00939195	0.000481502	0.000980267	0.00195686	0.00547746	0.00281017	0.00220919	1.40216	1.17374	1.38488	1.29458	1.79638	1.78706	1.09832	1.09868	1.50637	1.22577	1.53965	1.34743	1.50625	1.30684	1.28795
A831V	missense	0	5	14	1	2	0	4	908	13	964	8	14	1	0	475	1192	1.16862e-06	8.26853e-06	1.27258e-05	2.08978e-06	3.56058e-06	1.0749e-05	3.74119e-06	0.000666909	1.71503e-05	0.000995513	6.24603e-06	1.79665e-05	2.12409e-06	1.44953e-05	0.000364144	0.000912999	0.000789954	-0.0329355	0.854094	0.331191	0.130671	-0.0987175	-0.327544	-0.246909	0.265597	-0.0378975	0.541734	0.175743	1.1517	0.0847863	-0.126094	0.410579
A831I	missense	0	0	0	0	0	0	3	772	0	0	0	0	0	0	12	367	1.16862e-06	1.37809e-06	8.48389e-07	1.04489e-06	1.18686e-06	1.0749e-05	2.99295e-06	0.00056713	1.22502e-06	1.03162e-06	6.94003e-07	1.19777e-06	1.06204e-06	1.44953e-05	9.94511e-06	0.000281629	0.00042438	-0.0471949	0.365668	-0.191757	-0.0612806	-0.0237438	0.330237	-0.208607	-0.075501	-0.190629	0.0575314	-0.229598	-0.0554038	-0.195706	0.0120444	0.159237
A831L	missense	31	99	2	7	5	2	457	1192	10	6	6	0	11	0	221	3142	3.73957e-05	0.000137809	2.54517e-06	8.35913e-06	7.12116e-06	3.2247e-05	0.000342693	0.000875273	1.34752e-05	7.22134e-06	4.85802e-06	1.19777e-06	1.27445e-05	1.44953e-05	0.000169832	0.00240533	0.0016403	0.958254	0.505262	-0.0552338	-0.0986791	0.283738	-0.869312	0.507911	-0.0165002	0.282592	-0.620409	0.807877	-0.0975634	0.210954	0.109301	0.731758
A831M	missense	0	0	0	0	0	0	1	534	0	0	0	0	0	0	0	152	1.16862e-06	1.37809e-06	8.48389e-07	1.04489e-06	1.18686e-06	1.0749e-05	1.49648e-06	0.000392515	1.22502e-06	1.03162e-06	6.94003e-07	1.19777e-06	1.06204e-06	1.44953e-05	7.65009e-07	0.00011709	0.000254803	-0.123103	0.0257292	-0.116167	0.103707	0.146503	0.821077	-0.121633	0.129134	-0.0847938	0.334936	-0.138065	0.130588	-0.0854873	0.263053	-0.0486868
A831F	missense	6	6	0	9	32	3	262	849	0	0	0	0	0	0	1	373	8.18031e-06	9.64662e-06	8.48389e-07	1.04489e-05	3.91664e-05	4.2996e-05	0.000196787	0.000623623	1.22502e-06	1.03162e-06	6.94003e-07	1.19777e-06	1.06204e-06	1.44953e-05	1.53002e-06	0.000286221	0.000454922	0.907889	-0.0146997	-0.211261	-0.064321	0.573644	0.321192	0.228838	-0.0792719	0.444253	0.0524195	0.230775	-0.0588311	0.823045	0.00741888	0.446595
A831Y	missense	0	0	1	0	0	0	18	815	0	0	0	1	0	0	7	674	1.16862e-06	1.37809e-06	1.69678e-06	1.04489e-06	1.18686e-06	1.0749e-05	1.42165e-05	0.000598678	1.22502e-06	1.03162e-06	6.94003e-07	2.39553e-06	1.06204e-06	1.44953e-05	6.12007e-06	0.000516576	0.000557627	0.303939	0.145637	-0.060503	-0.17532	-0.0487875	-0.00903227	-0.221401	-0.216945	-0.206197	0.0848777	-0.243062	-0.183962	-0.211919	-0.161453	0.224788
A831W	missense	1	0	0	5	0	0	63	1556	0	0	0	0	0	0	21	718	2.33723e-06	1.37809e-06	8.48389e-07	6.26935e-06	1.18686e-06	1.0749e-05	4.78872e-05	0.00114233	1.22502e-06	1.03162e-06	6.94003e-07	1.19777e-06	1.06204e-06	1.44953e-05	1.68302e-05	0.000550249	0.000846289	0.436628	0.33672	-0.335586	-0.187191	-0.347682	-0.0443494	-0.210282	-0.231669	0.123277	-0.154171	-0.403762	-0.197344	-0.405424	-0.179514	0.386674
A831_	nonsense	0	0	0	0	0	0	2	329	0	1	0	0	0	0	3	169	1.16862e-06	1.37809e-06	8.48389e-07	1.04489e-06	1.18686e-06	1.0749e-05	2.24471e-06	0.000242112	1.22502e-06	2.06324e-06	6.94003e-07	1.19777e-06	1.06204e-06	1.44953e-05	3.06003e-06	0.000130101	0.000186106	0.0843638	0.283797	-0.0169221	0.0838999	0.370025	0.762153	-0.00744173	0.104567	0.0541602	0.301634	-0.0178889	0.255153	0.0592214	0.232919	0.184081
G832E	missense	0	0	0	4	0	0	3	780	1	0	6	0	0	0	2	781	1.16862e-06	1.37809e-06	8.48389e-07	5.22446e-06	1.18686e-06	1.0749e-05	2.99295e-06	0.000572999	2.45004e-06	1.03162e-06	4.85802e-06	1.19777e-06	1.06204e-06	1.44953e-05	2.29503e-06	0.000598462	0.000585731	-0.0495987	-0.0816143	-0.193872	0.162828	-0.0285069	-0.0913243	-0.21104	-0.0896364	0.269261	-0.180719	-0.232159	-0.215144	-0.198789	-0.203536	-0.0656065
G832D	missense	11	3	1	8	3	0	256	1505	1	1	0	0	0	0	32	1327	1.40234e-05	5.51235e-06	1.69678e-06	9.40403e-06	4.74744e-06	1.0749e-05	0.000192297	0.00110491	2.45004e-06	2.06324e-06	6.94003e-07	1.19777e-06	1.06204e-06	1.44953e-05	2.52453e-05	0.00101631	0.00106061	0.768965	0.294794	-0.186372	-0.302535	-0.332275	-0.387499	0.221044	-0.213114	0.249461	-0.348106	-0.0506768	-0.18048	0.0197402	-0.354995	0.531879
G832R	missense	0	0	4	0	0	0	1	3422	0	0	17	0	0	0	37	2546	1.16862e-06	1.37809e-06	4.24195e-06	1.04489e-06	1.18686e-06	1.0749e-05	1.49648e-06	0.00251136	1.22502e-06	1.03162e-06	1.24921e-05	1.19777e-06	1.06204e-06	1.44953e-05	2.90703e-05	0.00194921	0.00223029	-0.556416	0.192012	-0.166812	0.118396	-0.712107	-0.751719	-0.560272	-0.526576	-0.618554	-0.55395	-0.599695	-0.465384	-0.641354	-0.541252	-0.182202
G832K	missense	0	0	0	0	0	0	10	809	0	2	0	0	0	0	12	585	1.16862e-06	1.37809e-06	8.48389e-07	1.04489e-06	1.18686e-06	1.0749e-05	8.23062e-06	0.000594276	1.22502e-06	3.09486e-06	6.94003e-07	1.19777e-06	1.06204e-06	1.44953e-05	9.94511e-06	0.000448464	0.00052137	0.178063	0.271938	-0.20136	-0.14874	-0.0453733	0.0700445	-0.219657	-0.183977	-0.204075	-0.0895198	-0.241227	0.0788221	-0.209708	-0.121014	0.225
G832H	missense	0	0	0	0	0	0	0	306	0	0	0	0	0	0	0	344	1.16862e-06	1.37809e-06	8.48389e-07	1.04489e-06	1.18686e-06	1.0749e-05	7.48238e-07	0.000225238	1.22502e-06	1.03162e-06	6.94003e-07	1.19777e-06	1.06204e-06	1.44953e-05	7.65009e-07	0.000264028	0.000244633	-0.155257	-0.138086	-0.00208289	-0.0491481	0.403446	0.366332	0.00963227	-0.060453	0.0749368	0.0779307	7.99735e-05	-0.0417267	0.0808584	0.0305025	-0.146672
G832Q	missense	4	0	1	0	0	0	18	593	0	0	0	0	0	0	8	628	5.84308e-06	1.37809e-06	1.69678e-06	1.04489e-06	1.18686e-06	1.0749e-05	1.42165e-05	0.000435802	1.22502e-06	1.03162e-06	6.94003e-07	1.19777e-06	1.06204e-06	1.44953e-05	6.88508e-06	0.000481372	0.000458587	0.378073	0.183586	0.0047191	-0.162052	0.098108	0.0304418	0.23401	-0.200488	-0.114879	-0.111902	-0.164084	-0.169004	-0.116818	-0.141267	0.280829
G832N	missense	0	0	0	0	0	0	2	510	0	0	0	0	0	0	91	1780	1.16862e-06	1.37809e-06	8.48389e-07	1.04489e-06	1.18686e-06	1.0749e-05	2.24471e-06	0.000374907	1.22502e-06	1.03162e-06	6.94003e-07	1.19777e-06	1.06204e-06	1.44953e-05	7.03808e-05	0.00136299	0.000868951	-0.0177252	0.442225	-0.106739	-0.35771	0.167736	-0.551645	-0.110786	-0.443164	-0.0715944	-0.440876	-0.126649	-0.389571	-0.0717413	-0.438937	0.21225
G832S	missense	13	1	0	0	0	0	185	3417	21	5	1	0	0	0	55	4672	1.63606e-05	2.75618e-06	8.48389e-07	1.04489e-06	1.18686e-06	1.0749e-05	0.000139172	0.0025077	2.69504e-05	6.18972e-06	1.38801e-06	1.19777e-06	1.06204e-06	1.44953e-05	4.28405e-05	0.00357623	0.00304196	0.502131	0.147866	-0.497092	-0.408745	-0.711431	-1.09113	0.0637752	0.0526383	-0.618134	-0.745773	-0.42693	-0.214284	-0.640916	-0.714823	0.324998
G832T	missense	0	0	0	0	0	0	0	2368	0	1	0	0	0	0	9	1914	1.16862e-06	1.37809e-06	8.48389e-07	1.04489e-06	1.18686e-06	1.0749e-05	7.48238e-07	0.00173807	1.22502e-06	2.06324e-06	6.94003e-07	1.19777e-06	1.06204e-06	1.44953e-05	7.65009e-06	0.00146554	0.00160181	-0.632315	-0.0194905	-0.421795	-0.371347	-0.541843	-0.592216	-0.473289	-0.460078	-0.512709	-0.463805	-0.508153	-0.258052	-0.531124	-0.459685	-0.325903
G832P	missense	0	0	0	0	0	0	0	1399	0	0	0	0	0	0	0	1106	1.16862e-06	1.37809e-06	8.48389e-07	1.04489e-06	1.18686e-06	1.0749e-05	7.48238e-07	0.00102714	1.22502e-06	1.03162e-06	6.94003e-07	1.19777e-06	1.06204e-06	1.44953e-05	7.65009e-07	0.000847184	0.000937163	-0.509513	-0.372972	-0.313755	-0.268317	-0.298511	-0.285701	-0.348978	-0.33229	-0.36144	-0.290574	-0.377326	-0.288798	-0.373591	-0.302937	-0.441242
G832G	silent	150	636	1027	226	128	29	1794	3248	4833	7783	8504	174	248	58	5241	2681	0.000176461	0.000877842	0.000872144	0.00023719	0.000153105	0.00032247	0.00134309	0.00238371	0.00592174	0.00803013	0.0059025	0.000209609	0.000264449	0.000855221	0.00401017	0.00205253	0.00221812	1.04324	1.17422	0.937857	1.26633	0.885461	1.49984	0.637817	1.43941	0.956587	1.0622	1.01922	1.42245	0.829765	1.02198	1.10873
G832C	missense	0	0	0	0	0	0	1	1116	0	0	2	0	0	0	3	1702	1.16862e-06	1.37809e-06	8.48389e-07	1.04489e-06	1.18686e-06	1.0749e-05	1.49648e-06	0.000819513	1.22502e-06	1.03162e-06	2.08201e-06	1.19777e-06	1.06204e-06	1.44953e-05	3.06003e-06	0.0013033	0.00106141	-0.294965	-0.180457	-0.26737	-0.142765	-0.194042	-0.526599	-0.295607	-0.432722	-0.296496	-0.426721	-0.321158	-0.380081	-0.305957	-0.426129	-0.237711
G832A	missense	0	0	0	1	0	0	33	2281	0	2	0	0	0	0	8	1730	1.16862e-06	1.37809e-06	8.48389e-07	2.08978e-06	1.18686e-06	1.0749e-05	2.54401e-05	0.00167424	1.22502e-06	3.09486e-06	6.94003e-07	1.19777e-06	1.06204e-06	1.44953e-05	6.88508e-06	0.00132473	0.00149949	0.199704	-0.0203653	-0.414109	-0.352357	-0.524534	-0.53572	-0.464446	-0.436524	-0.302609	-0.431875	-0.498846	-0.150717	-0.519918	-0.430793	0.0896691
G832V	missense	0	0	0	0	0	0	11	2879	0	1	3	0	0	0	7	3318	1.16862e-06	1.37809e-06	8.48389e-07	1.04489e-06	1.18686e-06	1.0749e-05	8.97886e-06	0.00211298	1.22502e-06	2.06324e-06	2.77601e-06	1.19777e-06	1.06204e-06	1.44953e-05	6.12007e-06	0.00254002	0.0023265	-0.0977762	-0.175244	-0.461914	-0.214123	-0.632202	-0.899784	-0.51945	-0.588305	-0.568881	-0.637631	-0.556734	-0.374597	-0.589622	-0.61697	-0.13651
G832I	missense	0	0	1	0	0	0	14	809	0	0	0	0	0	0	0	597	1.16862e-06	1.37809e-06	1.69678e-06	1.04489e-06	1.18686e-06	1.0749e-05	1.12236e-05	0.000594276	1.22502e-06	1.03162e-06	6.94003e-07	1.19777e-06	1.06204e-06	1.44953e-05	7.65009e-07	0.000457648	0.000525962	0.250474	-0.248904	-0.0589871	-0.152551	-0.0453733	0.0587075	-0.219657	-0.188704	-0.204075	-0.095927	-0.241227	-0.158293	-0.209708	-0.126812	0.000785053
G832L	missense	0	0	0	0	0	0	5	3300	0	0	3	0	0	0	42	2824	1.16862e-06	1.37809e-06	8.48389e-07	1.04489e-06	1.18686e-06	1.0749e-05	4.48943e-06	0.00242186	1.22502e-06	1.03162e-06	2.77601e-06	1.19777e-06	1.06204e-06	1.44953e-05	3.28954e-05	0.00216196	0.00229191	-0.291455	0.196046	-0.489938	-0.183828	-0.695318	-0.809655	-0.551695	-0.55073	-0.608117	-0.586693	-0.590668	-0.487338	-0.630484	-0.57088	-0.0477047
G832M	missense	0	0	0	0	0	0	1	719	0	1	0	0	0	0	15	968	1.16862e-06	1.37809e-06	8.48389e-07	1.04489e-06	1.18686e-06	1.0749e-05	1.49648e-06	0.000528245	1.22502e-06	2.06324e-06	6.94003e-07	1.19777e-06	1.06204e-06	1.44953e-05	1.22401e-05	0.000741573	0.000634909	-0.192438	0.212443	-0.177168	-0.243288	0.00911448	-0.211237	-0.19182	-0.301245	-0.170202	-0.24849	-0.211932	-0.113689	-0.174433	-0.264858	0.0100022
G832F	missense	0	0	0	0	0	0	1	668	0	0	1	0	0	0	2	1044	1.16862e-06	1.37809e-06	8.48389e-07	1.04489e-06	1.18686e-06	1.0749e-05	1.49648e-06	0.000490828	1.22502e-06	1.03162e-06	1.38801e-06	1.19777e-06	1.06204e-06	1.44953e-05	2.29503e-06	0.000799736	0.000645282	-0.175286	-0.140024	-0.162077	-0.127179	0.0431013	-0.253466	-0.174458	-0.318851	-0.149074	-0.272356	-0.193659	-0.276584	-0.15243	-0.286453	-0.157655
G832Y	missense	0	180	0	0	4	0	40	779	0	0	0	0	0	0	3	868	1.16862e-06	0.000249434	8.48389e-07	1.04489e-06	5.9343e-06	1.0749e-05	3.06778e-05	0.000572265	1.22502e-06	1.03162e-06	6.94003e-07	1.19777e-06	1.06204e-06	1.44953e-05	3.06003e-06	0.000665043	0.000618654	0.494039	-0.0449079	-0.193608	-0.222812	-0.0279142	-0.150321	-0.210737	-0.275849	-0.193221	-0.214062	1.06114	-0.237499	0.283615	-0.233706	0.224566
G832W	missense	0	0	0	0	0	0	2	1444	7	6	0	0	0	0	79	1354	1.16862e-06	1.37809e-06	8.48389e-07	1.04489e-06	1.18686e-06	1.0749e-05	2.24471e-06	0.00106016	9.80015e-06	7.22134e-06	6.94003e-07	1.19777e-06	1.06204e-06	1.44953e-05	6.12007e-05	0.00103698	0.00104857	-0.260411	0.469143	-0.320253	-0.306319	-0.313147	-0.398756	-0.356455	0.105426	-0.370538	-0.354468	-0.385195	0.0807423	-0.383066	-0.360752	0.104366
G832_	nonsense	0	0	0	0	0	0	0	577	0	0	0	0	0	0	0	2373	1.16862e-06	1.37809e-06	8.48389e-07	1.04489e-06	1.18686e-06	1.0749e-05	7.48238e-07	0.000424063	1.22502e-06	1.03162e-06	6.94003e-07	1.19777e-06	1.06204e-06	1.44953e-05	7.65009e-07	0.00181682	0.00112044	-0.302977	-0.526677	-0.132046	-0.411738	0.11074	-0.71238	-0.139903	-0.510175	-0.107026	-0.531717	-0.157293	-0.450478	-0.10864	-0.521135	-0.414827
F833E	missense	1	0	0	7	17	0	257	1569	0	0	0	0	0	0	24	1616	2.33723e-06	1.37809e-06	8.48389e-07	8.35913e-06	2.13635e-05	1.0749e-05	0.000193045	0.00115187	1.22502e-06	1.03162e-06	6.94003e-07	1.19777e-06	1.06204e-06	1.44953e-05	1.91252e-05	0.00123749	0.00119468	0.760155	0.199191	-0.337294	-0.33955	-0.351528	-0.497619	-0.212247	-0.42064	0.203619	-0.410342	-0.40583	-0.369099	0.457741	-0.411309	0.479673
F833D	missense	0	0	0	0	0	0	2	311	0	0	0	0	0	0	2	712	1.16862e-06	1.37809e-06	8.48389e-07	1.04489e-06	1.18686e-06	1.0749e-05	2.24471e-06	0.000228906	1.22502e-06	1.03162e-06	6.94003e-07	1.19777e-06	1.06204e-06	1.44953e-05	2.29503e-06	0.000545657	0.000387282	0.0974588	-0.0630039	-0.00540123	-0.185616	0.395973	-0.0396628	0.00581417	-0.229715	0.0702907	-0.151522	-0.00393824	-0.195568	0.0760199	-0.177117	0.0172274
F833R	missense	0	0	3	0	0	0	37	2972	30	5	1	4	2	0	279	5875	1.16862e-06	1.37809e-06	3.39356e-06	1.04489e-06	1.18686e-06	1.0749e-05	2.8433e-05	0.00218121	3.79756e-05	6.18972e-06	1.38801e-06	5.98883e-06	3.18613e-06	1.44953e-05	0.000214202	0.00449689	0.00333905	0.163915	0.425966	-0.183695	-0.451808	-0.646904	-1.21925	-0.526961	0.0791885	-0.57802	-0.30947	-0.564638	-0.26283	-0.599141	-0.466133	0.29494
F833K	missense	384	0	0	0	0	0	5	1033	0	0	0	0	0	0	0	569	0.000449917	1.37809e-06	8.48389e-07	1.04489e-06	1.18686e-06	1.0749e-05	4.48943e-06	0.000758618	1.22502e-06	1.03162e-06	6.94003e-07	1.19777e-06	1.06204e-06	1.44953e-05	7.65009e-07	0.000436219	0.000597419	-0.0204505	-0.239242	-0.25151	-0.143536	-0.158323	0.085527	1.1296	-0.177522	-0.274291	-0.0807697	-0.301954	-0.148131	-0.282832	-0.113097	-0.129846
F833H	missense	42	5	957	3	1	0	467	1313	2	0	1	0	9	0	35	952	5.02505e-05	8.26853e-06	0.000812757	4.17957e-06	2.37372e-06	1.0749e-05	0.000350175	0.000964047	3.67506e-06	1.03162e-06	1.38801e-06	1.19777e-06	1.06204e-05	1.44953e-05	2.75403e-05	0.000729328	0.000846688	0.940742	0.379174	1.10932	-0.109854	-0.269184	-0.201926	0.554908	-0.0412073	0.0554704	-0.243227	0.0840923	-0.257054	-0.147009	0.398448	0.659958
F833Q	missense	0	0	0	0	3	0	10	775	0	0	0	0	0	0	52	846	1.16862e-06	1.37809e-06	8.48389e-07	1.04489e-06	4.74744e-06	1.0749e-05	8.23062e-06	0.000569331	1.22502e-06	1.03162e-06	6.94003e-07	1.19777e-06	1.06204e-06	1.44953e-05	4.05455e-05	0.000648207	0.000608769	0.188075	0.480853	-0.192552	-0.217991	-0.0255358	-0.13598	-0.209522	-0.26987	-0.191743	-0.205957	-0.230561	-0.232065	0.218324	-0.226372	0.334464
F833N	missense	1	0	1	0	0	0	8	82	0	0	0	0	0	0	0	31	2.33723e-06	1.37809e-06	1.69678e-06	1.04489e-06	1.18686e-06	1.0749e-05	6.73414e-06	6.08949e-05	1.22502e-06	1.03162e-06	6.94003e-07	1.19777e-06	1.06204e-06	1.44953e-05	7.65009e-07	2.44895e-05	4.26922e-05	0.663093	0.340968	0.408957	0.397852	1.00855	1.69617	0.482575	0.493965	0.451101	0.829504	0.32541	0.462182	0.472601	0.710561	0.50203
F833S	missense	3	1	1	0	0	0	4	2772	7	1	2	0	2	0	253	3986	4.67446e-06	2.75618e-06	1.69678e-06	1.04489e-06	1.18686e-06	1.0749e-05	3.74119e-06	0.00203448	9.80015e-06	2.06324e-06	2.08201e-06	1.19777e-06	3.18613e-06	1.44953e-05	0.000194312	0.00305124	0.00254286	-0.293329	0.484469	-0.311764	-0.302676	-0.614687	-1.00234	-0.182873	-0.146212	-0.557992	-0.695592	-0.374916	-0.413459	-0.578283	-0.355211	0.0955701
F833T	missense	0	0	0	0	0	0	0	1329	0	1	0	0	0	0	31	722	1.16862e-06	1.37809e-06	8.48389e-07	1.04489e-06	1.18686e-06	1.0749e-05	7.48238e-07	0.000975786	1.22502e-06	2.06324e-06	6.94003e-07	1.19777e-06	1.06204e-06	1.44953e-05	2.44803e-05	0.00055331	0.000764548	-0.497538	0.411091	-0.303219	-0.188234	-0.274783	-0.0474522	-0.336855	-0.232962	-0.346689	-0.155924	-0.364568	-0.0516271	-0.358229	-0.1811	-0.0432232
F833P	missense	8	0	1	0	0	0	29	638	0	0	0	0	0	0	0	494	1.05175e-05	1.37809e-06	1.69678e-06	1.04489e-06	1.18686e-06	1.0749e-05	2.24471e-05	0.000468817	1.22502e-06	1.03162e-06	6.94003e-07	1.19777e-06	1.06204e-06	1.44953e-05	7.65009e-07	0.000378822	0.00042382	0.467661	-0.210819	-0.0102804	-0.117014	0.0643257	0.164428	0.355666	-0.144628	-0.13588	-0.0361778	-0.182247	-0.118233	-0.138689	-0.0727481	0.128421
F833G	missense	5	4	0	0	0	0	328	3131	1	0	1	1	0	0	64	2366	7.0117e-06	6.89044e-06	8.48389e-07	1.04489e-06	1.18686e-06	1.0749e-05	0.00024617	0.00229787	2.45004e-06	1.03162e-06	1.38801e-06	2.39553e-06	1.06204e-06	1.44953e-05	4.97256e-05	0.00181146	0.00205466	0.65568	0.314927	-0.479143	-0.280879	-0.671006	-0.710729	-0.115819	-0.34787	-0.593004	-0.311695	-0.177294	-0.449852	-0.614745	-0.52029	0.485303
F833C	missense	0	0	1	0	0	0	7	1430	14	1	0	0	0	0	4	799	1.16862e-06	1.37809e-06	1.69678e-06	1.04489e-06	1.18686e-06	1.0749e-05	5.9859e-06	0.00104989	1.83753e-05	2.06324e-06	6.94003e-07	1.19777e-06	1.06204e-06	1.44953e-05	3.82504e-06	0.000612238	0.000831062	-0.0291487	0.0167163	-0.17588	-0.207259	-0.308643	-0.104052	-0.354154	0.374859	-0.367738	-0.187912	-0.382773	-0.0730741	-0.38015	-0.210045	-0.00621618
F833A	missense	2	0	0	0	0	0	59	1645	0	0	0	0	0	0	16	1698	3.50585e-06	1.37809e-06	8.48389e-07	1.04489e-06	1.18686e-06	1.0749e-05	4.48943e-05	0.00120763	1.22502e-06	1.03162e-06	6.94003e-07	1.19777e-06	1.06204e-06	1.44953e-05	1.30051e-05	0.00130024	0.00125393	0.408582	0.111526	-0.347004	-0.348849	-0.373397	-0.525284	-0.127594	-0.432174	-0.407993	-0.425977	-0.417588	-0.379583	-0.422072	-0.425457	0.260054
F833V	missense	4	0	0	1	0	0	175	5332	1	1	2	0	0	0	131	3632	5.84308e-06	1.37809e-06	8.48389e-07	2.08978e-06	1.18686e-06	1.0749e-05	0.00013169	0.00391268	2.45004e-06	2.06324e-06	2.08201e-06	1.19777e-06	1.06204e-06	1.44953e-05	0.000100981	0.00278032	0.0033465	0.38537	0.371334	-0.588467	-0.285197	-0.917228	-0.95034	-0.284695	-0.447766	-0.54673	-0.666203	-0.709977	-0.393754	-0.774149	-0.642824	0.378352
F833I	missense	0	0	0	0	0	0	2	773	0	1	1	0	0	0	7	353	1.16862e-06	1.37809e-06	8.48389e-07	1.04489e-06	1.18686e-06	1.0749e-05	2.24471e-06	0.000567863	1.22502e-06	2.06324e-06	1.38801e-06	1.19777e-06	1.06204e-06	1.44953e-05	6.12007e-06	0.000270915	0.000419389	-0.114661	0.275668	-0.192022	0.0763144	-0.0243419	0.351929	-0.208912	-0.0664575	-0.191001	0.0697909	-0.229919	0.0997086	-0.196093	0.0231372	0.0805036
F833L	missense	2	3	8	0	1	0	38	1259	28	5	5	0	1	0	106	3857	3.50585e-06	5.51235e-06	7.6355e-06	1.04489e-06	2.37372e-06	1.0749e-05	2.91813e-05	0.000924429	3.55255e-05	6.18972e-06	4.16402e-06	1.19777e-06	2.12409e-06	1.44953e-05	8.18559e-05	0.00295252	0.00193847	0.3704	0.316925	0.159199	-0.16619	-0.24977	-0.983946	-0.0644368	0.161737	-0.33114	-0.685196	-0.00631837	-0.173669	-0.134441	-0.461768	0.343662
F833M	missense	2	0	2	0	0	0	61	709	180	106	9	4	7	5	2096	903	3.50585e-06	1.37809e-06	2.54517e-06	1.04489e-06	1.18686e-06	1.0749e-05	4.63908e-05	0.000520908	0.000221728	0.000110383	6.94003e-06	5.98883e-06	8.49636e-06	8.69716e-05	0.00160422	0.000691829	0.000606368	0.612544	1.20873	0.0513615	0.202625	0.0155847	0.829672	0.0711255	0.927043	-0.16618	0.282166	-0.208453	0.744405	-0.170244	0.349726	0.910636
F833F	silent	68	2339	156	189	81	32	1389	2060	11460	14843	27782	795	1550	174	14166	991	8.06345e-05	0.00322473	0.000133197	0.000198529	9.73226e-05	0.000354717	0.00104005	0.0015121	0.0140399	0.0153134	0.0192815	0.000953421	0.00164723	0.00253667	0.0108379	0.000759175	0.00113564	1.0898	1.5749	0.645372	1.67583	1.14011	2.66415	0.560295	1.87259	1.03631	1.85537	1.45605	1.77003	0.830383	1.82959	1.33235
F833Y	missense	5	1	5	18	16	1	213	2391	5524	68	9	55	40	5	1355	1965	7.0117e-06	2.75618e-06	5.09034e-06	1.98529e-05	2.01766e-05	2.1498e-05	0.000160123	0.00175495	0.00676823	7.11818e-05	6.94003e-06	6.70749e-05	4.35438e-05	8.69716e-05	0.00103735	0.00150457	0.00162976	0.618199	0.964367	-0.0557497	0.0565715	-0.225655	0.395161	-0.0521168	1.54297	0.331291	0.800214	-0.338155	0.486783	0.314518	0.594888	0.791283
F833W	missense	0	0	0	0	0	0	0	1242	0	3	0	0	0	0	2	787	1.16862e-06	1.37809e-06	8.48389e-07	1.04489e-06	1.18686e-06	1.0749e-05	7.48238e-07	0.000911956	1.22502e-06	4.12648e-06	6.94003e-07	1.19777e-06	1.06204e-06	1.44953e-05	2.29503e-06	0.000603054	0.000757505	-0.481744	-0.0831542	-0.289323	-0.204418	-0.243486	-0.095599	-0.320867	-0.253035	-0.327233	-0.183135	-0.347742	0.0770215	-0.337967	-0.205722	-0.282449
F833_	nonsense	0	0	0	0	0	0	5	703	1	0	2	0	0	0	0	1054	1.16862e-06	1.37809e-06	8.48389e-07	1.04489e-06	1.18686e-06	1.0749e-05	4.48943e-06	0.000516506	2.45004e-06	1.03162e-06	2.08201e-06	1.19777e-06	1.06204e-06	1.44953e-05	7.65009e-07	0.000807388	0.000661947	0.0692963	-0.363278	-0.172552	-0.0527461	0.0195107	-0.258793	-0.186509	-0.159455	-0.163739	-0.275366	-0.206342	-0.278602	-0.167702	-0.289177	-0.146991
I834E	missense	9908	3851	4652	629	415	95	12630	492	5	3	15	7	0	0	67	796	0.0115798	0.0053084	0.00394756	0.000658282	0.000493734	0.0010319	0.009451	0.000361701	7.35011e-06	4.12648e-06	1.11041e-05	9.58212e-06	1.06204e-06	1.44953e-05	5.20206e-05	0.000609942	0.000485821	1.93899	0.543321	1.63529	0.314662	2.29585	-0.10195	2.07225	0.162089	1.79242	0.470541	1.93581	0.0746148	1.74516	-0.20897	1.24115
I834D	missense	70	39	24	27	3	2	665	1399	5	21	70	0	0	0	31	797	8.29717e-05	5.51235e-05	2.12097e-05	2.9257e-05	4.74744e-06	3.2247e-05	0.000498327	0.00102714	7.35011e-06	2.26956e-05	4.92742e-05	1.19777e-06	1.06204e-06	1.44953e-05	2.44803e-05	0.000610707	0.000818925	1.00831	0.391207	0.347406	0.594546	0.20972	-0.102652	0.658443	0.161797	0.596854	-0.187121	0.54018	0.435622	0.0415989	-0.209329	0.69976
I834R	missense	24	564	0	2	6	1	411	3509	4	47	8	0	0	0	31	2285	2.92154e-05	0.00077862	8.48389e-07	3.13468e-06	8.30802e-06	2.1498e-05	0.000308274	0.00257519	6.12509e-06	4.95178e-05	6.24603e-06	1.19777e-06	1.06204e-06	1.44953e-05	2.44803e-05	0.00174947	0.00216233	0.681599	0.179171	-0.502548	0.00841584	-0.40306	-0.691255	0.194529	-0.126106	-0.309827	-0.519778	0.970171	0.377917	-0.0660783	-0.510332	0.430385
I834K	missense	56	36	15	14	3	0	144	497	13	7	2	3	1	0	171	1085	6.66111e-05	5.09893e-05	1.35742e-05	1.56734e-05	4.74744e-06	1.0749e-05	0.000108495	0.000365369	1.71503e-05	8.25296e-06	2.08201e-06	4.79106e-06	2.12409e-06	1.44953e-05	0.000131581	0.000831113	0.000598241	0.893698	0.667946	0.468047	-0.0581904	0.179657	-0.274989	0.850819	0.287507	0.714613	0.153657	0.777875	0.155939	0.351166	-0.099218	0.780822
I834H	missense	85	28	39	44	2	2	380	293	1	5	121	0	0	0	12	811	0.000100501	3.99646e-05	3.39356e-05	4.70201e-05	3.56058e-06	3.2247e-05	0.000285079	0.0002157	2.45004e-06	6.18972e-06	8.46684e-05	1.19777e-06	1.06204e-06	1.44953e-05	9.94511e-06	0.000621421	0.000418561	1.24228	0.206222	0.764505	0.693043	0.931694	-0.112378	1.07258	-0.098414	1.18212	-0.192618	0.848362	0.15659	0.422847	-0.214303	0.724252
I834Q	missense	2201	1891	687	96	3	0	405	573	3	10	16	0	2	0	7	637	0.00257329	0.00260734	0.000583692	0.000101354	4.74744e-06	1.0749e-05	0.000303785	0.000421129	4.90008e-06	1.13478e-05	1.17981e-05	1.19777e-06	3.18613e-06	1.44953e-05	6.12007e-06	0.00048826	0.000454694	1.10092	0.156994	1.21143	0.367889	0.113952	0.0224962	1.68084	0.119433	1.21059	-0.116392	1.72114	0.336151	0.308629	0.168876	0.628957
I834N	missense	19	12	4	24	0	2	77	1833	2283	1127	213	79	28	0	1588	518	2.33723e-05	1.79151e-05	4.24195e-06	2.61223e-05	1.18686e-06	3.2247e-05	5.83626e-05	0.00134556	0.00279794	0.00116367	0.000148517	9.58212e-05	3.07993e-05	1.44953e-05	0.0012156	0.000397189	0.000871373	0.444586	1.26464	-0.0386379	0.882827	0.0848019	0.137949	0.295202	1.64754	0.486607	1.33392	0.193472	1.36116	-0.454463	0.876765	0.854613
I834S	missense	41	62	34	12	38	2	182	1827	147	1328	3402	127	51	6	2102	4100	4.90819e-05	8.68196e-05	2.96936e-05	1.35836e-05	4.62876e-05	3.2247e-05	0.000136928	0.00134116	0.000181303	0.00137102	0.00236169	0.000153314	5.52263e-05	0.000101467	0.00160881	0.00313848	0.00223982	0.644445	0.904651	0.361727	1.0143	0.0863178	0.0701808	0.471322	0.527531	0.299489	0.829119	0.586816	0.957852	0.643741	0.452585	0.774548
I834T	missense	6296	8707	2253	377	140	23	3060	2271	44	251	1080	28	11	1	482	998	0.00735878	0.0120004	0.00191227	0.000394969	0.000167347	0.000257976	0.00229036	0.00166691	5.51258e-05	0.000259968	0.000750218	3.47352e-05	1.27445e-05	2.89905e-05	0.000369499	0.000764532	0.00121572	1.25136	0.89279	1.17258	1.0642	0.947703	0.159367	1.60401	0.579219	1.2061	0.806202	1.75865	0.904761	0.96353	0.437111	1.07207
I834P	missense	5	14	13	1	0	0	9	684	18	34	41	1	1	0	11	1474	7.0117e-06	2.06713e-05	1.18775e-05	2.08978e-06	1.18686e-06	1.0749e-05	7.48238e-06	0.000502566	2.32754e-05	3.61067e-05	2.91481e-05	2.39553e-06	2.12409e-06	1.44953e-05	9.1801e-06	0.00112881	0.00081569	0.194944	0.069837	0.375134	0.380368	0.0321675	-0.446214	0.243412	0.287326	0.043468	-0.162201	0.474015	0.403834	-0.159508	-0.18678	0.13239
I834G	missense	570	569	6	154	55	9	1192	2190	325	5102	4	37	15	7	474	2186	0.00066728	0.00078551	5.93873e-06	0.000161958	6.64642e-05	0.00010749	0.000892648	0.00160748	0.000399356	0.00526436	3.47002e-06	4.55151e-05	1.69927e-05	0.000115962	0.000363379	0.0016737	0.00164059	1.03984	0.731568	-0.00605852	-0.0937585	0.559494	0.496474	1.04528	0.858247	0.960171	0.643978	1.08957	1.37621	0.697846	0.295297	0.885706
I834C	missense	11	2	7	1	2	0	3	1173	3	30	3	1	0	0	0	1650	1.40234e-05	4.13426e-06	6.78712e-06	2.08978e-06	3.56058e-06	1.0749e-05	2.99295e-06	0.000861333	4.90008e-06	3.19802e-05	2.77601e-06	2.39553e-06	1.06204e-06	1.44953e-05	7.65009e-07	0.00126351	0.00106242	-0.144759	-0.453504	0.149527	-0.082854	-0.217066	-0.509256	0.279901	-0.102259	-0.11147	-0.19783	-0.0602878	0.354226	0.00816717	-0.41726	-0.299131
I834A	missense	6401	9050	10202	1495	380	74	5342	2600	2691	10667	23212	206	76	13	2149	2391	0.00748148	0.0124731	0.00865612	0.00156316	0.000452194	0.000806174	0.00399784	0.00190828	0.00329775	0.0110053	0.0161099	0.000247937	8.17774e-05	0.000202934	0.00164477	0.00183059	0.00186944	1.34983	1.01772	1.45496	1.47659	1.41226	0.75934	1.57596	1.3296	1.56283	1.15145	1.73462	1.51349	1.22074	0.719043	1.18377
I834V	missense	5299	15390	10376	702	367	94	6014	4721	26230	25088	55976	685	820	115	16000	3941	0.00619367	0.0212102	0.00880374	0.000734559	0.000436765	0.00102115	0.00450065	0.00346441	0.0321335	0.0258823	0.0388482	0.000821667	0.000871939	0.00168145	0.0122409	0.0030168	0.0032406	1.23827	1.32146	1.33594	1.54815	1.24574	1.66255	1.39038	1.74395	1.17415	1.37226	1.71835	1.58886	1.03174	1.25305	1.27986
I834I	silent	109	110	59	24	11	4	77	2108	205	197	246	8	9	0	131	1213	0.000128548	0.000152968	5.09034e-05	2.61223e-05	1.42423e-05	5.37449e-05	5.83626e-05	0.00154732	0.000252354	0.000204261	0.000171419	1.07799e-05	1.06204e-05	1.44953e-05	0.000100981	0.000929071	0.00123819	0.411967	0.592171	0.443067	0.750039	0.256482	-0.337303	0.665074	0.888462	0.446427	0.374758	0.692126	0.812345	0.247913	0.329218	0.502069
I834L	missense	11560	34691	30667	6061	4683	584	17770	4032	25435	58121	75043	5820	4673	345	20309	1979	0.0135104	0.0478086	0.0260184	0.00633413	0.00555925	0.00628816	0.0132969	0.00295891	0.0311596	0.0599598	0.0520808	0.00697219	0.004964	0.00501536	0.0155373	0.00151529	0.0022371	1.52801	1.50823	1.59092	1.7327	2.15961	2.65885	1.61198	1.89733	1.8391	2.2658	1.95972	1.91282	1.84084	1.94742	1.51812
I834M	missense	16340	8659	26955	2722	1742	248	8716	1066	1325	7977	950	588	409	45	2573	776	0.0190964	0.0119342	0.0228692	0.00284524	0.0020687	0.0026765	0.00652239	0.00078283	0.00162437	0.00823027	0.000659997	0.000705484	0.000435438	0.000666783	0.00196913	0.000594636	0.000688733	1.67214	1.28052	1.83753	1.08736	2.37958	2.05351	2.008	1.42667	1.99133	1.83739	1.94526	1.69021	1.94301	1.51893	1.47633
I834F	missense	2300	434	157	92	90	4	777	463	70	85	35	7	6	0	9	357	0.00268899	0.000599468	0.000134046	9.71749e-05	0.000108004	5.37449e-05	0.000582129	0.000340425	8.69763e-05	8.87193e-05	2.49841e-05	9.58212e-06	7.43431e-06	1.44953e-05	7.65009e-06	0.000273976	0.0003072	1.30243	0.318361	0.952942	0.617559	0.956916	0.345645	1.74151	0.924823	1.25966	0.723506	1.40842	0.894406	1.30814	0.576458	0.810394
I834Y	missense	3566	1558	1044	129	63	8	1569	1879	23	29	439	7	1	3	352	823	0.00416845	0.00214844	0.000886567	0.000135836	7.59591e-05	9.67409e-05	0.00117473	0.00137931	2.94005e-05	3.09486e-05	0.000305362	9.58212e-06	2.12409e-06	5.79811e-05	0.000270048	0.000630605	0.00100496	1.13969	0.86842	1.0536	0.931428	0.581573	0.654729	1.51445	0.477554	0.953613	0.460011	1.37791	0.494556	0.783687	-0.0202568	1.00406
I834W	missense	11	6	1	1	1	0	28	1200	0	16	0	0	0	0	24	998	1.40234e-05	9.64662e-06	1.69678e-06	2.08978e-06	2.37372e-06	1.0749e-05	2.16989e-05	0.000881142	1.22502e-06	1.75375e-05	6.94003e-07	1.19777e-06	1.06204e-06	1.44953e-05	1.91252e-05	0.000764532	0.000822837	0.312428	0.296213	-0.13989	-0.249019	-0.227585	-0.228289	0.274527	-0.308355	-0.118009	-0.258127	0.144798	0.333375	-0.120078	-0.273578	0.304321
I834_	nonsense	20	17	22	2	2	0	19	1009	0	2	16	1	0	0	1	507	2.45409e-05	2.48056e-05	1.9513e-05	3.13468e-06	3.56058e-06	1.0749e-05	1.49648e-05	0.00074101	1.22502e-06	3.09486e-06	1.17981e-05	2.39553e-06	1.06204e-06	1.44953e-05	1.53002e-06	0.000388771	0.000564891	0.266118	-0.0763946	0.397348	0.410724	-0.147459	0.14993	0.447718	-0.150672	0.0484083	0.174717	0.422787	0.109093	0.0532312	-0.0801623	0.0948619
K835E	missense	2395	686	2329	404	220	64	6759	2442	44	7	27	1	1	0	22	534	0.0028	0.000946747	0.00197675	0.000423181	0.000262296	0.000698684	0.00505809	0.00179236	5.51258e-05	8.25296e-06	1.94321e-05	2.39553e-06	2.12409e-06	1.44953e-05	1.75952e-05	0.000409434	0.0011009	1.41938	0.405229	1.16449	0.494793	1.37505	0.120968	1.3585	0.724827	1.20508	0.158349	1.10893	0.305977	1.07639	0.103269	0.912306
K835D	missense	30	20	16	4	2	0	29	1608	83	76	56	1	2	0	73	1200	3.62271e-05	2.89399e-05	1.44226e-05	5.22446e-06	3.56058e-06	1.0749e-05	2.24471e-05	0.00118048	0.000102902	7.94348e-05	3.95582e-05	2.39553e-06	3.18613e-06	1.44953e-05	5.66106e-05	0.000919122	0.0010498	0.252064	0.477743	0.239611	0.476409	-0.36288	-0.331282	0.42971	0.681811	0.0613965	-0.0972457	0.345307	0.614475	-0.0862328	-0.0120412	0.364904
K835R	missense	902	35	3939	228	94	6	1621	1405	327	4459	2959	188	365	28	3880	2149	0.00105526	4.96112e-05	0.00334265	0.00023928	0.000112752	7.52429e-05	0.00121364	0.00103155	0.000401806	0.00460103	0.00205425	0.000226378	0.000388708	0.000420363	0.002969	0.00164539	0.00133847	1.21513	1.1582	1.38587	1.10947	0.599711	1.22627	1.25844	0.863651	1.19999	1.15641	0.512911	1.35128	0.988996	1.19538	1.18666
K835K	silent	1704	161	622	338	433	76	651	823	149	167	4256	330	257	20	2053	748	0.00199249	0.00022325	0.000528547	0.000354218	0.000515097	0.000827672	0.000487851	0.000604547	0.000183753	0.000173312	0.00295437	0.00039646	0.000274008	0.000304401	0.00157133	0.000573208	0.000588877	1.1271	1.24245	1.11678	1.37602	1.9562	1.6355	1.53494	0.927096	1.46647	1.66683	1.01991	0.879871	1.60401	1.39695	1.18478
K835H	missense	21	19	125	74	1	2	546	690	15	1	1	0	1	1	134	435	2.57096e-05	2.75618e-05	0.000106897	7.83669e-05	2.37372e-06	3.2247e-05	0.000409286	0.000506968	1.96003e-05	2.06324e-06	1.38801e-06	1.19777e-06	2.12409e-06	2.89905e-05	0.000103276	0.00033367	0.000420319	1.1272	0.80301	0.824655	0.0371478	0.536364	0.623064	0.548417	0.53143	1.08327	0.00393743	0.543398	0.0555557	0.0454745	0.161792	0.965107
K835Q	missense	201	1735	2376	159	67	43	615	1755	182	5	1	21	26	1	360	871	0.00023606	0.00239236	0.00201662	0.000167183	8.07065e-05	0.000472956	0.000460915	0.00128833	0.000224178	6.18972e-06	1.38801e-06	2.63508e-05	2.86752e-05	2.89905e-05	0.000276168	0.000667339	0.000977835	0.937198	0.861528	1.23641	-0.0931558	1.34729	0.235408	0.852006	0.938008	1.03295	0.76186	1.42162	0.141482	0.822279	0.707925	0.899363
K835N	missense	31	39	27	7	11	0	73	1424	737	94	483	20	13	2	540	1254	3.73957e-05	5.51235e-05	2.37549e-05	8.35913e-06	1.42423e-05	1.0749e-05	5.53696e-05	0.00104548	0.000904064	9.80039e-05	0.000335898	2.51531e-05	1.48686e-05	4.34858e-05	0.00041387	0.000960448	0.00100297	0.491205	0.869675	0.367049	0.870254	-0.306699	0.258541	0.465914	1.17825	0.231488	0.632071	0.535778	0.649673	0.365328	0.415951	0.68044
K835S	missense	58	25	38	57	40	7	256	1578	852	210	438	24	18	3	720	2795	6.89484e-05	3.58303e-05	3.30872e-05	6.06037e-05	4.86613e-05	8.59919e-05	0.000192297	0.00115847	0.00104494	0.000217672	0.000304668	2.99441e-05	2.01788e-05	5.79811e-05	0.000551571	0.00213977	0.00164912	0.757914	0.766153	0.414032	0.70132	0.607802	-0.0285721	0.586251	1.02524	0.771683	0.433985	0.403109	0.649022	0.702574	0.274187	0.762034
K835T	missense	8862	5352	6872	527	571	79	3702	2228	1096	1119	424	63	51	7	1119	878	0.0103574	0.00737691	0.00583098	0.000551703	0.000678884	0.000859919	0.00277073	0.00163536	0.00134385	0.00115541	0.000294951	7.6657e-05	5.52263e-05	0.000115962	0.00085681	0.000672696	0.00115403	1.30027	1.08802	1.40551	0.91276	1.51351	1.00625	1.68931	1.3537	1.30771	1.09685	1.64238	1.24799	1.38866	0.893086	1.19414
K835P	missense	4	2	0	0	0	0	5	1122	6	2	0	5	8	0	140	1534	5.84308e-06	4.13426e-06	8.48389e-07	1.04489e-06	1.18686e-06	1.0749e-05	4.48943e-06	0.000823915	8.57513e-06	3.09486e-06	6.94003e-07	7.18659e-06	9.5584e-06	1.44953e-05	0.000107866	0.00117473	0.000999323	-0.0397275	0.558193	-0.26847	-0.329766	-0.19652	-0.468513	0.0834933	0.0452093	-0.298036	0.172444	-0.0492413	-0.125251	-0.307561	0.231986	0.259233
K835G	missense	10847	3266	4674	887	600	81	5090	2298	18448	15250	28777	634	869	88	8824	3896	0.0126771	0.00450221	0.00396622	0.000927864	0.000713303	0.000881417	0.00380928	0.00168672	0.0226004	0.0157332	0.019972	0.000760581	0.000923979	0.00129008	0.0067512	0.00298236	0.00233454	1.36737	1.20388	1.32	1.42524	1.51063	1.52079	1.72976	1.66457	1.44833	1.35148	1.51187	1.4858	1.39421	1.27292	1.28563
K835C	missense	14	10	1	2	2	1	3	915	50	35	11	0	2	0	5	841	1.75292e-05	1.5159e-05	1.69678e-06	3.13468e-06	3.56058e-06	2.1498e-05	2.99295e-06	0.000672045	6.2476e-05	3.71383e-05	8.32804e-06	1.19777e-06	3.18613e-06	1.44953e-05	4.59005e-06	0.00064438	0.000658213	-0.0868227	0.0431396	-0.0842478	0.250256	0.218392	-0.132669	0.391285	0.648268	0.0765023	-0.204086	0.324594	0.528614	0.0824888	0.0895267	-0.0218416
K835A	missense	3	0	3	1	1	0	1	707	15	6	2	3	15	1	237	855	4.67446e-06	1.37809e-06	3.39356e-06	2.08978e-06	2.37372e-06	1.0749e-05	1.49648e-06	0.000519441	1.96003e-05	7.22134e-06	2.08201e-06	4.79106e-06	1.69927e-05	2.89905e-05	0.000182072	0.000655094	0.000587268	-0.188514	0.781325	0.111031	-0.0134517	0.0168897	0.245765	0.139781	0.374131	0.0339704	0.22888	-0.207751	0.178075	0.0381955	0.563571	0.296405
K835V	missense	394	198	567	57	29	9	1337	1905	229	10	12	28	29	2	696	4159	0.000461603	0.00027424	0.000481885	6.06037e-05	3.56058e-05	0.00010749	0.00100114	0.00139838	0.000281754	1.13478e-05	9.02205e-06	3.47352e-05	3.18613e-05	4.34858e-05	0.000533211	0.00318364	0.00229101	1.09916	0.679284	0.925551	-0.035007	0.62396	-0.411676	0.991125	0.626995	0.717555	0.355311	0.862496	-0.0611875	0.552649	0.291185	0.88922
K835I	missense	13	3	7	0	0	2	135	1367	10	11	2	1	0	0	8	1190	1.63606e-05	5.51235e-06	6.78712e-06	1.04489e-06	1.18686e-06	3.2247e-05	0.00010176	0.00100367	1.34752e-05	1.23794e-05	2.08201e-06	2.39553e-06	1.06204e-06	1.44953e-05	6.88508e-06	0.000911469	0.000957567	0.64282	0.0549651	0.118115	-0.0755402	0.220416	-0.326606	0.280189	0.209758	-0.35479	-0.0946028	-0.0267728	0.222307	-0.366666	-0.323855	0.348893
K835L	missense	14	152	6	10	8	1	230	2047	13	26	266	5	15	1	448	2587	1.75292e-05	0.000210847	5.93873e-06	1.14938e-05	1.06817e-05	2.1498e-05	0.000172843	0.00150256	1.71503e-05	2.78537e-05	0.000185299	7.18659e-06	1.69927e-05	2.89905e-05	0.000343489	0.00198059	0.00174158	0.672295	0.686309	0.0078049	0.622375	-0.153827	-0.372994	0.20113	0.0850318	0.218765	0.00733877	0.779243	0.22969	0.170543	0.247147	0.679302
K835M	missense	45	43	558	150	84	49	1550	1396	32	9	7	0	9	0	114	514	5.37563e-05	6.06359e-05	0.00047425	0.000157779	0.000100883	0.000537449	0.00116052	0.00102494	4.04256e-05	1.03162e-05	5.55203e-06	1.19777e-06	1.06204e-05	1.44953e-05	8.7976e-05	0.000394128	0.000709535	1.20618	0.737156	0.986085	0.266451	1.51223	0.142276	0.556371	0.661394	1.08207	-0.0486974	0.564419	0.36134	0.957608	0.574468	0.971667
K835F	missense	19	15	1	2	2	0	213	2016	7	12	3	0	0	0	0	1080	2.33723e-05	2.20494e-05	1.69678e-06	3.13468e-06	3.56058e-06	1.0749e-05	0.000160123	0.00147982	9.80015e-06	1.34111e-05	2.77601e-06	1.19777e-06	1.06204e-06	1.44953e-05	7.65009e-07	0.000827286	0.00115355	0.658009	-0.368183	-0.246381	-0.00324193	-0.467429	-0.272409	0.272724	0.158101	-0.150503	-0.283061	0.22146	0.259806	-0.153918	-0.29614	0.144913
K835Y	missense	5	1	0	32	1	1	73	808	6	6	1	0	0	0	3	1942	7.0117e-06	2.75618e-06	8.48389e-07	3.44814e-05	2.37372e-06	2.1498e-05	5.53696e-05	0.000593542	8.57513e-06	7.22134e-06	1.38801e-06	1.19777e-06	1.06204e-06	1.44953e-05	3.06003e-06	0.00148697	0.00104026	0.623376	-0.207019	-0.201107	-0.243772	0.275856	-0.600334	0.204091	-0.00974788	0.801826	-0.468393	-0.0685186	0.00435907	-0.00174376	-0.463836	0.208179
K835W	missense	11	1	0	0	0	0	0	621	25	5	13	1	2	0	228	633	1.40234e-05	2.75618e-06	8.48389e-07	1.04489e-06	1.18686e-06	1.0749e-05	7.48238e-07	0.000456345	3.18505e-05	6.18972e-06	9.71605e-06	2.39553e-06	3.18613e-06	1.44953e-05	0.000175187	0.000485198	0.000470772	-0.320106	0.834044	-0.147115	0.332572	0.0767997	0.0260136	0.430028	0.557335	-0.128125	0.104684	-0.00313977	0.20903	-0.130613	0.170674	0.256969
K835_	nonsense	11	5	2	2	1	0	6	1318	1	0	0	0	0	0	8	1074	1.40234e-05	8.26853e-06	2.54517e-06	3.13468e-06	2.37372e-06	1.0749e-05	5.23767e-06	0.000967715	2.45004e-06	1.03162e-06	6.94003e-07	1.19777e-06	1.06204e-06	1.44953e-05	6.88508e-06	0.000822694	0.000895205	-0.0412963	0.0756101	-0.0758567	-0.262803	-0.270941	-0.269296	0.252378	-0.163834	-0.0283551	-0.281302	0.0831477	-0.282582	-0.148146	-0.294548	0.0171569
Q836E	missense	65	476	215	265	135	38	2087	1981	4745	3139	13435	604	495	105	6606	732	7.71287e-05	0.000657348	0.000183252	0.000277941	0.000161413	0.000419211	0.00156232	0.00145414	0.00581394	0.00323929	0.00932463	0.000724648	0.000526774	0.0015365	0.00505441	0.000560963	0.00100755	1.19393	1.48218	0.71893	1.59614	1.23548	2.55299	0.559026	1.73758	1.14432	1.86429	1.07021	1.50496	0.993614	1.59006	1.33805
Q836D	missense	47	26	6	12	1	0	97	569	5	7	178	3	2	0	78	574	5.60936e-05	3.72084e-05	5.93873e-06	1.35836e-05	2.37372e-06	1.0749e-05	7.33273e-05	0.000418194	7.35011e-06	8.25296e-06	0.000124227	4.79106e-06	3.18613e-06	1.44953e-05	6.04357e-05	0.000440046	0.00042912	0.770708	0.639305	0.270509	0.829991	0.117187	0.0806425	0.778291	0.238214	0.634625	0.354647	0.665921	0.290697	0.103129	0.198611	0.705007
Q836R	missense	9	4	8	25	7	1	91	3421	16	25	14	28	2	0	252	2684	1.16862e-05	6.89044e-06	7.6355e-06	2.71672e-05	9.49488e-06	2.1498e-05	6.88379e-05	0.00251063	2.08253e-05	2.68221e-05	1.04101e-05	3.47352e-05	3.18613e-06	1.44953e-05	0.000193547	0.00205482	0.00228273	0.337508	0.563327	-0.0460199	0.0742021	-0.391314	-0.781229	-0.0160213	0.121723	0.318511	0.493701	-0.199319	0.213894	-0.0184817	-0.242137	0.450417
Q836K	missense	2837	903	7530	233	95	20	2618	1686	6671	1383	1545	41	56	5	880	1940	0.00331653	0.00124579	0.00638922	0.000244505	0.000113939	0.000225729	0.00195964	0.00123771	0.00817333	0.00142776	0.00107293	5.03061e-05	6.05365e-05	8.69716e-05	0.000673972	0.00148544	0.00136157	1.28445	0.880065	1.48151	1.0066	1.02365	0.402318	1.48602	1.58994	1.1538	0.713329	1.2693	1.12497	0.937563	0.69278	1.08226
Q836H	missense	8969	2976	2335	163	143	15	2349	1096	45	14	948	40	5	2	288	826	0.0104825	0.00410257	0.00198184	0.000171362	0.000170908	0.000171984	0.00175836	0.00080484	5.63509e-05	1.54743e-05	0.000658609	4.91084e-05	6.37227e-06	4.34858e-05	0.000221087	0.000632901	0.00071887	1.35963	0.827385	1.32947	1.07524	1.09695	0.491805	1.8597	0.6284	1.17535	0.975375	1.67278	0.346893	1.18789	0.292909	1.09351
Q836Q	silent	249	1928	290	306	264	68	2044	1392	411	656	1603	150	95	15	2658	2422	0.000292154	0.00265833	0.000246881	0.000320782	0.000314518	0.00074168	0.00153015	0.00102201	0.000504708	0.000677774	0.00111318	0.000180863	0.000101956	0.000231924	0.00203416	0.00185431	0.00143816	1.2714	1.05793	0.852583	0.971825	1.66256	0.826818	0.957121	0.888943	1.28696	1.04768	1.50544	0.920072	1.29902	0.778436	1.16467
Q836N	missense	19	6	13	11	79	0	112	692	18	36	181	8	2	0	176	586	2.33723e-05	9.64662e-06	1.18775e-05	1.25387e-05	9.49488e-05	1.0749e-05	8.45509e-05	0.000508436	2.32754e-05	3.81699e-05	0.000126309	1.07799e-05	3.18613e-06	1.44953e-05	0.000135407	0.000449229	0.000478833	0.758341	0.797669	0.372749	0.829233	0.0267961	0.0690909	0.525209	0.50216	0.555413	0.604436	0.281566	0.610872	1.14941	0.192703	0.778005
Q836S	missense	377	543	819	59	43	11	854	3491	6438	7118	7527	227	133	22	4586	5178	0.000441737	0.00074968	0.000695679	6.26935e-05	5.22219e-05	0.000128988	0.000639744	0.00256199	0.0078879	0.0073441	0.00522446	0.000273091	0.000142314	0.000333391	0.00350909	0.00396347	0.00326273	0.853248	1.01475	0.876607	1.11968	0.428208	0.604956	0.837635	1.35282	0.553181	0.937829	0.962029	1.26407	0.486019	0.656566	0.933999
Q836T	missense	647	569	1192	283	124	22	1822	2109	3089	1048	1733	33	68	4	1070	1781	0.000757263	0.00078551	0.00101213	0.000296749	0.000148358	0.000247227	0.00136404	0.00154805	0.00378531	0.00108217	0.0012034	4.0724e-05	7.32811e-05	7.24764e-05	0.000819324	0.00136376	0.00145591	1.14763	0.936629	1.0571	1.04424	0.962235	0.34815	1.08408	1.43039	1.14515	0.673553	1.09894	1.08435	0.949612	0.771866	1.04213
Q836P	missense	64	17	24	12	13	0	137	1054	753	65	97	5	3	0	83	1043	7.596e-05	2.48056e-05	2.12097e-05	1.35836e-05	1.6616e-05	1.0749e-05	0.000103257	0.000774026	0.000923664	6.80869e-05	6.80123e-05	7.18659e-06	4.24818e-06	1.44953e-05	6.42607e-05	0.00079897	0.000786498	0.706885	0.531504	0.405521	0.604619	-0.167624	-0.252931	0.704443	1.22617	0.45757	0.294283	0.411945	0.611497	0.501533	0.110304	0.619195
Q836G	missense	6212	704	1648	284	29	14	1649	4239	74	133	1585	49	12	2	501	1573	0.00726061	0.000971552	0.00139899	0.000297794	3.56058e-05	0.000161235	0.00123459	0.00311078	9.18764e-05	0.000138237	0.00110069	5.98883e-05	1.38066e-05	4.34858e-05	0.000384034	0.00120458	0.00215768	0.961422	0.808972	0.980239	1.0508	0.441649	0.131875	1.45339	0.592324	0.945464	0.834683	0.978236	0.67457	0.313185	0.329981	0.885197
Q836C	missense	3	0	0	0	0	0	3	458	0	1	0	0	0	0	19	1514	4.67446e-06	1.37809e-06	8.48389e-07	1.04489e-06	1.18686e-06	1.0749e-05	2.99295e-06	0.000336756	1.22502e-06	2.06324e-06	6.94003e-07	1.19777e-06	1.06204e-06	1.44953e-05	1.53002e-05	0.00115943	0.000748091	0.074494	0.167362	-0.0846958	-0.327301	0.217383	-0.461178	0.242208	-0.405447	-0.0407309	-0.389747	-0.0999566	-0.208398	-0.0395996	-0.392674	0.120928
Q836A	missense	1	0	0	0	0	0	19	477	51	288	9776	56	7	16	849	1585	2.33723e-06	1.37809e-06	8.48389e-07	1.04489e-06	1.18686e-06	1.0749e-05	1.49648e-05	0.000350696	6.3701e-05	0.000298138	0.00678527	6.82726e-05	8.49636e-06	0.00024642	0.000650257	0.00121376	0.000782229	0.440773	0.913542	-0.0930269	1.39129	0.198619	1.09774	0.0688068	0.505159	-0.0523955	0.873697	-0.110045	0.83584	-0.0517473	0.188952	0.677157
Q836V	missense	3114	1474	736	138	106	20	2115	3191	8002	10355	11020	252	251	33	5421	1947	0.00364024	0.00203268	0.000625263	0.00014524	0.000126994	0.000225729	0.00158327	0.00234189	0.00980383	0.0106835	0.00764861	0.000303035	0.000267635	0.000492839	0.00414788	0.0014908	0.00191634	1.08578	1.24544	0.873138	1.37515	0.728647	1.37041	1.35732	1.63151	0.820623	1.27978	1.23246	1.55072	0.779065	1.11686	1.16561
Q836I	missense	30	4	0	1	0	0	144	535	18	3	1	0	0	0	72	746	3.62271e-05	6.89044e-06	8.48389e-07	2.08978e-06	1.18686e-06	1.0749e-05	0.000108495	0.000393249	2.32754e-05	4.12648e-06	1.38801e-06	1.19777e-06	1.06204e-06	1.44953e-05	5.58456e-05	0.000571677	0.000482463	0.876531	0.570668	-0.11655	-0.0640695	0.145639	-0.0657156	0.689497	0.445959	0.114008	-0.166246	0.261773	0.0883451	-0.0860466	-0.19044	0.7236
Q836L	missense	1390	1032	1826	132	53	22	1259	2780	9801	11220	4362	1129	693	146	10536	3292	0.00162555	0.00142357	0.00155001	0.000138971	6.40905e-05	0.000247227	0.00094278	0.00204035	0.0120076	0.0115758	0.00302794	0.00135347	0.000737059	0.00213081	0.00806089	0.00252012	0.00228023	0.996929	1.27353	1.08792	1.10226	0.834497	1.89561	1.19936	1.55638	0.847573	1.58688	1.17815	1.45646	0.615538	1.25644	1.13523
Q836M	missense	3	0	1	0	0	0	2	808	61	70	1087	34	10	1	652	1040	4.67446e-06	1.37809e-06	1.69678e-06	1.04489e-06	1.18686e-06	1.0749e-05	2.24471e-06	0.000593542	7.59512e-05	7.3245e-05	0.000755076	4.19218e-05	1.16825e-05	2.89905e-05	0.000499551	0.000796674	0.000695108	-0.124986	0.945248	-0.0587334	1.05767	-0.0448019	0.136335	0.108265	0.644339	-0.20372	0.852624	-0.24092	0.627582	-0.209339	0.400447	0.410131
Q836F	missense	17	153	3	5	11	0	271	791	52	283	144	40	66	99	811	934	2.10351e-05	0.000212226	3.39356e-06	6.26935e-06	1.42423e-05	1.0749e-05	0.000203521	0.000581069	6.4926e-05	0.00029298	0.000100631	4.91084e-05	7.1157e-05	0.00144953	0.000621187	0.000715553	0.000648311	0.932245	1.01079	0.0880021	0.698996	-0.0349771	2.38427	0.46875	0.632809	0.317672	0.936579	1.01716	0.944126	0.541241	0.947909	0.971517
Q836Y	missense	1	2	0	1	1	0	9	277	3346	6	39	26	5	0	413	1160	2.33723e-06	4.13426e-06	8.48389e-07	2.08978e-06	2.37372e-06	1.0749e-05	7.48238e-06	0.000203961	0.00410014	7.22134e-06	2.77601e-05	3.23397e-05	6.37227e-06	1.44953e-05	0.000316714	0.00088851	0.000546236	0.405483	0.831457	0.0182984	0.416196	0.44935	-0.312338	0.196898	1.54892	0.302812	0.736114	0.298009	0.113488	0.318171	0.195888	0.61847
Q836W	missense	9	7	0	24	0	2	118	1960	2	2	1	0	0	0	32	694	1.16862e-05	1.10247e-05	8.48389e-07	2.61223e-05	1.18686e-06	3.2247e-05	8.90403e-05	0.00143873	3.67506e-06	3.09486e-06	1.38801e-06	1.19777e-06	1.06204e-06	1.44953e-05	2.52453e-05	0.000531882	0.000985308	0.527573	0.425249	-0.382971	-0.0505055	0.0538276	-0.0253625	0.115563	0.0324031	0.467351	-0.14344	0.0560622	0.04267	-0.474515	-0.169804	0.476411
Q836_	nonsense	1	4	9	1	1	0	10	1931	131	71	73	1	2	0	50	964	2.33723e-06	6.89044e-06	8.48389e-06	2.08978e-06	2.37372e-06	1.0749e-05	8.23062e-06	0.00141746	0.000161702	7.42767e-05	5.13563e-05	2.39553e-06	3.18613e-06	1.44953e-05	3.90154e-05	0.000738512	0.00107798	-0.0248829	0.446826	0.0930429	0.566605	-0.447511	-0.208924	-0.261282	0.838209	-0.254727	-0.0280935	-0.0571324	0.646612	-0.262459	0.0505308	0.210972
Y837E	missense	41	20	0	2	5	14	1310	608	2	5	1	1	0	1	196	991	4.90819e-05	2.89399e-05	8.48389e-07	3.13468e-06	7.12116e-06	0.000161235	0.00098094	0.000446807	3.67506e-06	6.18972e-06	1.38801e-06	2.39553e-06	1.06204e-06	2.89905e-05	0.000150707	0.000759175	0.000602991	1.36077	0.713527	-0.142777	-0.117394	1.33935	0.163299	0.731092	-0.050559	0.193894	-0.0368157	0.586953	0.114159	0.412337	-0.271567	1.03715
Y837D	missense	89	45	6	10	8	0	422	1061	17	9	0	0	5	0	109	995	0.000105175	6.33921e-05	5.93873e-06	1.14938e-05	1.06817e-05	1.0749e-05	0.000316505	0.000779161	2.20503e-05	1.03162e-05	6.94003e-07	1.19777e-06	6.37227e-06	1.44953e-05	8.41509e-05	0.000762236	0.000770699	0.96685	0.595316	0.142694	-0.248454	-0.170683	-0.226607	0.779788	0.366275	0.407626	-0.257176	0.643668	0.221561	0.367225	0.239729	0.781083
Y837R	missense	30	20	17	8	5	1	58	1999	0	2	20	2	1	0	22	2156	3.62271e-05	2.89399e-05	1.5271e-05	9.40403e-06	7.12116e-06	2.1498e-05	4.4146e-05	0.00146735	1.22502e-06	3.09486e-06	1.45741e-05	3.5933e-06	2.12409e-06	1.44953e-05	1.75952e-05	0.00165075	0.00155905	0.35918	0.12434	0.20667	0.178617	-0.142855	-0.65877	0.378299	-0.487825	0.167876	-0.154171	0.291201	-0.197344	0.0562113	-0.295478	0.24176
Y837K	missense	1	2	0	3	9	0	5	829	4	1	0	14	9	0	1	545	2.33723e-06	4.13426e-06	8.48389e-07	4.17957e-06	1.18686e-05	1.0749e-05	4.48943e-06	0.000608949	6.12509e-06	2.06324e-06	6.94003e-07	1.79665e-05	1.06204e-05	1.44953e-05	1.53002e-06	0.000417852	0.000513401	0.0308569	-0.0909281	-0.20637	-0.135449	-0.0566571	0.109585	-0.0616064	0.207769	0.187589	0.788783	0.0259556	0.00787834	0.472601	0.55775	-0.0300356
Y837H	missense	40636	24902	39801	4796	2421	454	21025	1089	660	5324	3411	108	107	21	1688	2098	0.0474891	0.0343185	0.0337676	0.00501235	0.00287458	0.00489079	0.0157325	0.000799704	0.000809737	0.00549338	0.00236794	0.000130556	0.000114701	0.000318896	0.0012921	0.00160636	0.00120303	1.87272	0.995421	1.9132	1.1407	2.6486	1.0852	2.21826	1.03264	2.14804	0.99003	2.20268	1.39393	2.03515	0.853176	1.43407
Y837Q	missense	89	35	8	26	91	26	2149	1251	86	144	1	24	63	13	1467	1381	0.000105175	4.96112e-05	7.6355e-06	2.82121e-05	0.000109191	0.000290223	0.00160871	0.000918559	0.000106577	0.000149585	1.38801e-06	2.99441e-05	6.79709e-05	0.000202934	0.00112303	0.00105764	0.0009881	1.308	1.05137	0.160508	-0.179724	1.27787	1.06615	0.74089	0.657262	0.618527	0.656712	0.541764	0.718857	1.01413	0.823055	1.17969
Y837N	missense	97	62	29	13	19	0	51	828	2	8	11	8	2	2	104	780	0.000114524	8.68196e-05	2.54517e-05	1.46285e-05	2.37372e-05	1.0749e-05	3.89084e-05	0.000608215	3.67506e-06	9.28458e-06	8.32804e-06	1.07799e-05	3.18613e-06	4.34858e-05	8.03259e-05	0.000597697	0.000602956	0.535303	0.634935	0.492487	0.264393	-0.0560994	0.523812	0.858452	0.00520148	0.548212	0.51418	0.783495	0.250766	0.680557	0.111035	0.585119
Y837S	missense	2	4	2	0	3	0	115	2297	152	66	118	69	99	23	2939	3966	3.50585e-06	6.89044e-06	2.54517e-06	1.04489e-06	4.74744e-06	1.0749e-05	8.67956e-05	0.00168598	0.000187428	6.91186e-05	8.25864e-05	8.38436e-05	0.000106204	0.000347887	0.00224913	0.00303593	0.00236096	0.484588	0.978845	-0.189888	0.390163	-0.527767	0.777861	-0.206457	0.543024	-0.503958	0.648855	-0.100282	0.331779	-0.106821	0.649111	0.731717
Y837T	missense	26	9	3	6	31	2	501	2776	59	9	20	11	14	1	761	1742	3.15526e-05	1.37809e-05	3.39356e-06	7.31424e-06	3.79795e-05	3.2247e-05	0.000375616	0.00203741	7.35011e-05	1.03162e-05	1.45741e-05	1.43732e-05	1.59307e-05	2.89905e-05	0.000582936	0.00133391	0.00168566	0.782415	0.872507	-0.169687	0.21868	-0.107123	-0.151927	0.268078	0.516516	0.00120884	0.351366	0.0250284	0.102966	0.459259	0.341739	0.827461
Y837P	missense	2	2	1	0	2	0	5	1020	0	0	1	0	0	0	2	2545	3.50585e-06	4.13426e-06	1.69678e-06	1.04489e-06	3.56058e-06	1.0749e-05	4.48943e-06	0.000749081	1.22502e-06	1.03162e-06	1.38801e-06	1.19777e-06	1.06204e-06	1.44953e-05	2.29503e-06	0.00194845	0.00134876	-0.0174967	-0.319433	-0.106538	-0.294584	-0.15247	-0.7515	-0.0147286	-0.526484	-0.270652	-0.553826	-0.0255577	-0.465301	0.049987	-0.54114	-0.168465
Y837G	missense	0	1	0	0	0	0	82	2036	11	0	2	0	0	0	21	2627	1.16862e-06	2.75618e-06	8.48389e-07	1.04489e-06	1.18686e-06	1.0749e-05	6.21038e-05	0.00149449	1.47002e-05	1.03162e-06	2.08201e-06	1.19777e-06	1.06204e-06	1.44953e-05	1.68302e-05	0.0020112	0.00175285	0.434582	0.0755931	-0.390781	-0.22432	-0.471994	-0.769228	-0.437605	0.0455133	-0.469286	-0.563845	-0.298197	-0.472019	-0.485903	-0.550206	0.255088
Y837C	missense	9	13	17	1	16	0	7	778	6	31	210	14	24	0	29	1025	1.16862e-05	1.92932e-05	1.5271e-05	2.08978e-06	2.01766e-05	1.0749e-05	5.9859e-06	0.000571532	8.57513e-06	3.30118e-05	0.000146435	1.79665e-05	2.65511e-05	1.44953e-05	2.29503e-05	0.000785195	0.000678363	0.112826	0.327572	0.400341	0.752055	-0.0273208	-0.243204	0.333747	0.139142	0.00648675	0.589399	0.424871	0.461768	0.650515	0.6394	0.220199
Y837A	missense	20	29	0	0	55	6	610	1543	62	4	2	24	43	2	792	1449	2.45409e-05	4.13426e-05	8.48389e-07	1.04489e-06	6.64642e-05	7.52429e-05	0.000457173	0.00113279	7.71762e-05	5.1581e-06	2.08201e-06	2.99441e-05	4.673e-05	4.34858e-05	0.000606652	0.00110968	0.00112124	0.965333	0.91762	-0.333864	-0.112531	0.556398	0.177767	0.347411	0.570804	-0.389596	0.64153	0.444276	-0.00492365	0.802664	0.702154	0.941476
Y837V	missense	107	433	3	126	158	51	2637	3682	15	0	82	6	0	1	198	1838	0.000126211	0.00059809	3.39356e-06	0.000132701	0.000188711	0.000558947	0.00197385	0.00270212	1.96003e-05	1.03162e-06	5.76023e-05	8.38436e-06	1.06204e-06	2.89905e-05	0.000152237	0.00140738	0.00205475	1.10385	0.591205	-0.227683	0.466957	1.08192	-0.181912	0.528977	0.19583	0.75351	0.164055	0.892597	-0.396363	0.854836	-0.448103	0.84753
Y837I	missense	5	3	0	18	49	0	209	1071	5	12	0	58	52	2	346	807	7.0117e-06	5.51235e-06	8.48389e-07	1.98529e-05	5.9343e-05	1.0749e-05	0.00015713	0.000786498	7.35011e-06	1.34111e-05	6.94003e-07	7.06682e-05	5.62884e-05	4.34858e-05	0.000265458	0.00061836	0.000702429	0.801174	0.868916	-0.258923	-0.20913	-0.175019	0.504804	0.137566	0.158893	0.562108	1.09776	0.0338715	0.321492	0.877994	0.922622	0.835045
Y837L	missense	194	127	29	2768	2084	94	5847	5348	69	21	29	346	154	13	1216	3009	0.00022788	0.000176395	2.54517e-05	0.00289331	0.0024746	0.00102115	0.0043757	0.00392442	8.57513e-05	2.26956e-05	2.08201e-05	0.000415625	0.000164617	0.000202934	0.000931015	0.00230354	0.00311398	1.20259	0.856765	0.109528	0.183026	1.18806	0.630814	0.580424	0.425073	1.53254	1.2421	0.496085	0.154278	1.51386	0.853409	1.02968
Y837M	missense	74	19	5	4143	6186	120	1219	1009	87	39	4	8146	4296	103	1821	1109	8.76462e-05	2.75618e-05	5.09034e-06	0.00433003	0.00734311	0.00130063	0.00091285	0.00074101	0.000107802	4.12648e-05	3.47002e-06	0.0097582	0.00456361	0.00150751	0.00139385	0.00084948	0.000795245	1.22587	1.13905	0.121343	0.0337298	2.07113	2.31025	0.748564	0.71103	2.12788	2.55498	0.448992	0.492381	2.33886	2.08889	1.18246
Y837F	missense	2	4	1	32	38	0	115	850	13	254	32	23	59	10	655	1079	3.50585e-06	6.89044e-06	1.69678e-06	3.44814e-05	4.62876e-05	1.0749e-05	8.67956e-05	0.000624356	1.71503e-05	0.000263063	2.29021e-05	2.87464e-05	6.37227e-05	0.000159448	0.000501846	0.000826521	0.000725439	0.716508	0.938762	-0.0691294	0.393628	-0.0682161	1.06918	0.028314	0.288799	0.78727	0.721745	0.146795	0.890747	0.872725	0.875116	0.827635
Y837Y	silent	5654	4742	7325	1033	728	145	6604	1596	46	152	220	20	14	0	132	409	0.00660852	0.00653627	0.0062153	0.00108042	0.000865221	0.00156935	0.00494211	0.00117168	5.75759e-05	0.000157838	0.000153375	2.51531e-05	1.59307e-05	1.44953e-05	0.000101746	0.000313772	0.000742724	1.51321	0.81239	1.48711	0.933195	1.94606	0.269795	1.66191	0.797013	1.59688	0.985679	1.69522	0.987751	1.56116	0.755643	1.1628
Y837W	missense	33	46	64	45	58	1	15	1226	297	2641	15096	1384	1566	73	1397	706	3.97329e-05	6.47701e-05	5.51453e-05	4.8065e-05	7.00248e-05	2.1498e-05	1.19718e-05	0.000900217	0.000365056	0.00272554	0.0104774	0.00165891	0.00166422	0.00107265	0.00106948	0.000541065	0.000720641	0.168585	1.17656	0.570762	1.62485	0.0831652	2.3722	0.515597	1.10061	0.777555	2.13749	0.613097	1.47601	0.887119	1.92939	0.672572
Y837_	nonsense	10	14	21	16	21	0	110	2293	7	26	150	15	15	0	53	387	1.28548e-05	2.06713e-05	1.86646e-05	1.77632e-05	2.61109e-05	1.0749e-05	8.30544e-05	0.00168305	9.80015e-06	2.78537e-05	0.000104795	1.91642e-05	1.69927e-05	1.44953e-05	4.13105e-05	0.000296935	0.000989991	0.474708	0.641905	0.219717	0.871961	-0.526961	0.300639	0.101021	0.397009	0.311335	0.917159	0.173401	0.631839	0.404265	0.789875	0.558306
G838E	missense	1	1	0	0	0	0	4	408	0	1	1	0	0	0	45	996	2.33723e-06	2.75618e-06	8.48389e-07	1.04489e-06	1.18686e-06	1.0749e-05	3.74119e-06	0.000300072	1.22502e-06	2.06324e-06	1.38801e-06	1.19777e-06	1.06204e-06	1.44953e-05	3.51904e-05	0.000763001	0.000531537	0.153517	0.419465	-0.0610058	-0.118339	0.270738	-0.227169	0.10565	-0.307887	-0.00756218	-0.257494	0.101131	-0.119726	-0.00505721	-0.273005	0.286491
G838D	missense	0	3	0	0	1	0	4	594	26	8	0	7	22	2	592	1004	1.16862e-06	5.51235e-06	8.48389e-07	1.04489e-06	2.37372e-06	1.0749e-05	3.74119e-06	0.000436536	3.30755e-05	9.28458e-06	6.94003e-07	9.58212e-06	2.4427e-05	4.34858e-05	0.00045365	0.000769124	0.00060283	0.0660034	0.932921	-0.138	-0.250145	0.0973299	0.382782	-0.146754	0.458717	-0.115363	0.397247	0.180299	0.197326	0.0902726	0.621468	0.499462
G838R	missense	328	604	830	156	199	48	7361	4801	175	48	29	28	49	10	3855	3466	0.000384475	0.000833743	0.000705012	0.000164048	0.000237372	0.0005267	0.00550853	0.0035231	0.000215603	5.05494e-05	2.08201e-05	3.47352e-05	5.31022e-05	0.000159448	0.00294987	0.00265329	0.00308819	1.28152	1.06063	0.813912	0.156454	0.931694	0.416887	0.729536	0.60709	0.738197	0.412909	0.909231	0.294025	0.844087	0.489399	1.17108
G838K	missense	31	101	49	2	289	14	1540	872	0	1	0	0	0	0	6	409	3.73957e-05	0.000140565	4.24195e-05	3.13468e-06	0.00034419	0.000161235	0.00115303	0.000640497	1.22502e-06	2.06324e-06	6.94003e-07	1.19777e-06	1.06204e-06	1.44953e-05	5.35506e-06	0.000313772	0.000477134	1.31443	0.219178	0.586789	-0.0815974	1.17275	0.269795	0.581716	-0.1007	0.0903296	0.0233715	0.890476	0.0685857	1.46597	-0.0188651	0.766804
G838H	missense	0	0	0	0	0	0	0	139	0	0	0	0	0	0	0	343	1.16862e-06	1.37809e-06	8.48389e-07	1.04489e-06	1.18686e-06	1.0749e-05	7.48238e-07	0.000102714	1.22502e-06	1.03162e-06	6.94003e-07	1.19777e-06	1.06204e-06	1.44953e-05	7.65009e-07	0.000263262	0.000182988	0.0280608	-0.137502	0.159199	-0.0486025	0.766692	0.367955	0.195204	-0.0597762	0.300751	0.0788482	0.195378	-0.0411115	0.316024	0.0313327	-0.0547204
G838Q	missense	0	0	0	0	0	0	0	617	0	0	0	0	0	0	0	341	1.16862e-06	1.37809e-06	8.48389e-07	1.04489e-06	1.18686e-06	1.0749e-05	7.48238e-07	0.00045341	1.22502e-06	1.03162e-06	6.94003e-07	1.19777e-06	1.06204e-06	1.44953e-05	7.65009e-07	0.000261732	0.000357571	-0.318599	-0.136327	-0.14579	-0.0475063	0.0797843	0.371216	-0.155717	-0.0584166	-0.12627	0.0806912	-0.173936	-0.0398758	-0.128681	0.0330004	-0.227463
G838N	missense	78	12	1	15	49	13	1542	1110	1	0	0	0	0	0	30	266	9.23207e-05	1.79151e-05	1.69678e-06	1.67183e-05	5.9343e-05	0.000150486	0.00115453	0.000815111	2.45004e-06	1.03162e-06	6.94003e-07	1.19777e-06	1.06204e-06	1.44953e-05	2.37153e-05	0.000204334	0.000509723	1.25845	0.60539	-0.12389	-0.000967495	1.02931	0.50967	0.738319	0.160922	0.50241	0.15894	0.318141	0.0125879	0.867291	0.103804	0.93192
G838S	missense	361	32	434	93	9	28	1000	2649	500	1894	393	711	2241	109	6496	2376	0.000423039	4.54769e-05	0.000369049	9.82198e-05	1.18686e-05	0.000311721	0.000748986	0.00194423	0.000613734	0.00195492	0.000273437	0.000852809	0.0023811	0.00159448	0.00497026	0.00181911	0.00188167	0.954471	1.24178	0.803065	0.71151	0.964053	1.91575	0.892622	0.939014	0.761642	1.54391	0.333626	1.14862	0.12492	1.68505	1.09813
G838T	missense	147	1605	1567	176	316	27	3275	1251	21	6	0	24	7	0	489	1399	0.000172955	0.00221321	0.00133027	0.000184946	0.000376235	0.000300972	0.00245123	0.000918559	2.69504e-05	7.22134e-06	6.94003e-07	2.99441e-05	8.49636e-06	1.44953e-05	0.000374854	0.00107142	0.000994988	1.40633	0.827699	1.22045	-0.31246	1.29469	-0.417028	0.858444	0.333677	1.15928	0.652622	1.48641	0.0738186	1.38464	0.224629	1.11701
G838P	missense	1	1	0	0	0	0	5	1286	1	1	0	0	0	0	19	1756	2.33723e-06	2.75618e-06	8.48389e-07	1.04489e-06	1.18686e-06	1.0749e-05	4.48943e-06	0.000944238	2.45004e-06	2.06324e-06	6.94003e-07	1.19777e-06	1.06204e-06	1.44953e-05	1.53002e-05	0.00134463	0.00114443	-0.0715512	0.137505	-0.296468	-0.355159	-0.259579	-0.544058	-0.165273	-0.278384	-0.337237	-0.436587	-0.183993	-0.239804	-0.348386	-0.435057	0.0329771
G838G	silent	10075	13842	9024	2412	2242	270	12220	3211	977	4270	5880	122	165	20	1602	2970	0.011775	0.0190769	0.00765671	0.00252132	0.00266213	0.00291298	0.00914422	0.00235656	0.00119807	0.00440605	0.00408143	0.000147325	0.000176299	0.000304401	0.00122631	0.0022737	0.00231513	1.49373	0.914895	1.38642	1.17773	1.90893	0.864872	1.63328	1.04297	1.63964	0.918406	1.78783	1.27356	1.68848	0.876748	1.20431
G838C	missense	3	8	5	4	11	0	5	1047	59	31	32	11	19	0	83	1013	4.67446e-06	1.24028e-05	5.09034e-06	5.22446e-06	1.42423e-05	1.0749e-05	4.48943e-06	0.00076889	7.35011e-05	3.30118e-05	2.29021e-05	1.43732e-05	2.12409e-05	1.44953e-05	6.42607e-05	0.000776011	0.000772451	-0.0235904	0.537379	0.113757	0.405482	-0.164544	-0.236625	0.0470921	0.642821	0.184693	0.522587	0.241199	0.464262	0.457359	0.578946	0.256894
G838A	missense	24	182	22	152	30	11	953	2998	529	381	7	120	97	14	1518	1121	2.92154e-05	0.00025219	1.9513e-05	0.000159868	3.67927e-05	0.000128988	0.000713819	0.00220029	0.00064926	0.000394079	5.55203e-06	0.00014493	0.00010408	0.000217429	0.00116205	0.000858663	0.00152948	0.914359	1.10024	0.173804	0.120064	0.498615	1.2213	0.231714	1.12718	0.866157	1.22102	0.72891	0.968311	0.426717	1.00452	1.0073
G838V	missense	76	21	53	5	11	5	1201	1137	13	12	3	3	1	1	83	1942	8.99834e-05	3.03179e-05	4.5813e-05	6.26935e-06	1.42423e-05	6.44939e-05	0.000899382	0.000834921	1.71503e-05	1.34111e-05	2.77601e-06	4.79106e-06	2.12409e-06	2.89905e-05	6.42607e-05	0.00148697	0.00116095	1.19454	0.406357	0.548147	-0.113468	0.626231	-0.212678	0.726584	0.151869	0.213432	-0.0302154	0.44302	0.135547	0.432684	-0.265595	0.800447
G838I	missense	17	7	1	3	15	1	737	1454	9	1	923	0	0	0	36	744	2.10351e-05	1.10247e-05	1.69678e-06	4.17957e-06	1.89898e-05	2.1498e-05	0.0005522	0.0010675	1.22502e-05	2.06324e-06	0.000641259	1.19777e-06	1.06204e-06	1.44953e-05	2.83053e-05	0.000570146	0.000818821	1.02328	0.434302	-0.179296	1.08985	0.00432054	-0.0642163	0.325011	0.296927	0.0261568	-0.165399	0.130293	-0.0579795	0.445248	-0.189673	0.728793
G838L	missense	0	1	3	1	1	0	70	1973	180	11	3	1	4	0	249	1738	1.16862e-06	2.75618e-06	3.39356e-06	2.08978e-06	2.37372e-06	1.0749e-05	5.31249e-05	0.00144827	0.000221728	1.23794e-05	2.77601e-06	2.39553e-06	5.31022e-06	1.44953e-05	0.000191252	0.00133085	0.00138956	0.405459	0.648436	-0.0995817	-0.0926161	-0.45746	-0.538299	-0.43018	0.774499	-0.260912	-0.214244	-0.290383	0.142091	-0.2689	0.0281907	0.526947
G838M	missense	20	0	0	3	5	5	270	1536	0	4	1	0	0	0	70	1077	2.45409e-05	1.37809e-06	8.48389e-07	4.17957e-06	7.12116e-06	6.44939e-05	0.000202773	0.00112766	1.22502e-06	5.1581e-06	1.38801e-06	1.19777e-06	1.06204e-06	1.44953e-05	5.43156e-05	0.00082499	0.000976323	0.776592	0.491173	-0.332931	-0.133023	0.487188	-0.270854	0.348485	-0.3261	0.0103894	-0.282183	-0.400547	0.0579017	0.135073	-0.295345	0.633882
G838F	missense	37	143	193	1476	1149	46	945	746	2721	5081	25	250	172	36	1618	550	4.44074e-05	0.000198445	0.000164588	0.00154331	0.00136489	0.000505203	0.000707833	0.000548054	0.0033345	0.00524269	1.80441e-05	0.000300639	0.000183734	0.000536325	0.00123855	0.000421679	0.000484866	1.2369	1.25635	0.897295	0.475322	1.77321	2.12396	0.659168	1.6745	1.91794	1.67642	1.01501	1.66748	1.92524	1.37045	1.24663
G838Y	missense	1	0	0	0	0	0	1	595	3	2	0	3	0	0	48	447	2.33723e-06	1.37809e-06	8.48389e-07	1.04489e-06	1.18686e-06	1.0749e-05	1.49648e-06	0.000437269	4.90008e-06	3.09486e-06	6.94003e-07	4.79106e-06	1.06204e-06	1.44953e-05	3.74854e-05	0.000342853	0.000390061	-0.148311	0.59336	-0.138345	-0.0982599	0.096553	0.220223	0.0166642	0.201866	-0.115846	0.433533	-0.16492	0.135729	-0.117825	-0.0442152	0.222525
G838W	missense	1	9	3	39	59	10	309	1200	3451	1480	2639	1246	543	26	4813	1998	2.33723e-06	1.37809e-05	3.39356e-06	4.17957e-05	7.12116e-05	0.000118239	0.000231954	0.000881142	0.00422876	0.00152783	0.00183217	0.00149361	0.000577752	0.000391372	0.00368275	0.00152983	0.00120549	0.865573	1.21627	0.00248365	1.10166	0.88171	1.22704	-0.148928	1.42943	0.743521	1.77579	0.233511	1.13308	0.898567	1.32955	1.04092
G838_	nonsense	0	1	0	0	1	0	0	436	1	3	1	1	6	0	7	922	1.16862e-06	2.75618e-06	8.48389e-07	1.04489e-06	2.37372e-06	1.0749e-05	7.48238e-07	0.000320615	2.45004e-06	4.12648e-06	1.38801e-06	2.39553e-06	7.43431e-06	1.44953e-05	6.12007e-06	0.000706369	0.000513492	-0.237691	0.0825938	-0.0746071	-0.103841	0.240105	-0.184037	-0.0738142	-0.128289	-0.0266055	-0.0140284	0.0846608	0.0435102	0.182706	0.305587	-0.0775485
D839E	missense	7	8	3	0	0	0	3	21	5	1	5	0	1	0	3	379	9.34893e-06	1.24028e-05	3.39356e-06	1.04489e-06	1.18686e-06	1.0749e-05	2.99295e-06	1.61408e-05	7.35011e-06	2.06324e-06	4.16402e-06	1.19777e-06	2.12409e-06	1.44953e-05	3.06003e-06	0.000290813	0.000153477	0.783764	0.121741	0.824061	0.269517	1.6228	0.312291	1.12401	0.33479	0.832957	0.047389	1.20216	0.0846888	0.870271	0.201109	0.452753
D839D	silent	6	9	16	1	1	0	12	301	58	104	86	1	2	0	25	930	8.18031e-06	1.37809e-05	1.44226e-05	2.08978e-06	2.37372e-06	1.0749e-05	9.7271e-06	0.000221569	7.22761e-05	0.00010832	6.03783e-05	2.39553e-06	3.18613e-06	1.44953e-05	1.98902e-05	0.000712492	0.000467031	0.447403	0.318317	0.583235	0.603772	0.411043	-0.188864	0.4734	0.658814	0.278998	-0.0167562	0.576868	0.73417	0.293371	0.0607894	0.38286
D839R	missense	1	0	5	8	0	0	24	251	497	2	8	8	1	3	154	884	2.33723e-06	1.37809e-06	5.09034e-06	9.40403e-06	1.18686e-06	1.0749e-05	1.8706e-05	0.000184886	0.000610059	3.09486e-06	6.24603e-06	1.07799e-05	2.12409e-06	5.79811e-05	0.000118576	0.000677288	0.000431087	0.642329	0.688214	0.406497	0.186811	0.494775	0.614788	0.220104	1.16798	0.763602	0.474666	0.0491823	-0.00854632	0.139985	-0.0406823	0.665272
D839K	missense	33	43	35	1	0	0	15	55	1	6	10	1	0	0	8	72	3.97329e-05	6.06359e-05	3.0542e-05	2.08978e-06	1.18686e-06	1.0749e-05	1.19718e-05	4.10857e-05	2.45004e-06	7.22134e-06	7.63404e-06	2.39553e-06	1.06204e-06	1.44953e-05	6.88508e-06	5.58667e-05	4.84762e-05	0.889287	0.617484	1.08347	0.693591	1.19058	1.23492	1.24516	0.463286	0.763602	0.787916	1.36449	0.699785	0.59045	0.474688	0.753385
D839H	missense	5	0	106	0	1	0	20	578	10	5	14	0	0	0	2	423	7.0117e-06	1.37809e-06	9.07777e-05	1.04489e-06	2.37372e-06	1.0749e-05	1.5713e-05	0.000424797	1.34752e-05	6.18972e-06	1.04101e-05	1.19777e-06	1.06204e-06	1.44953e-05	2.29503e-06	0.000324486	0.000374641	0.40741	0.041709	0.827404	0.421173	0.10994	0.251016	0.283144	0.450572	-0.107523	0.0127588	-0.157723	0.29429	0.0984366	-0.028468	0.22456
D839Q	missense	0	0	0	0	0	0	0	6	15	2	88	0	0	0	22	12	1.16862e-06	1.37809e-06	8.48389e-07	1.04489e-06	1.18686e-06	1.0749e-05	7.48238e-07	5.13571e-06	1.96003e-05	3.09486e-06	6.17663e-05	1.19777e-06	1.06204e-06	1.44953e-05	1.75952e-05	9.94886e-06	7.54229e-06	0.727461	1.15415	0.774526	1.411	2.15255	2.19995	0.9032	1.35046	1.16228	1.11422	0.940483	0.885897	1.21323	0.968188	0.940806
D839N	missense	13	12	14	6	3	0	7	184	12765	31284	26677	268	197	28	3107	949	1.63606e-05	1.79151e-05	1.27258e-05	7.31424e-06	4.74744e-06	1.0749e-05	5.9859e-06	0.00013573	0.0156386	0.0322742	0.0185146	0.000322199	0.000210285	0.000420363	0.00237765	0.000727032	0.000431381	0.448469	1.278	0.658188	1.67634	0.637756	1.68306	0.753036	1.90782	0.780212	1.52614	0.764015	1.93719	0.64774	1.25326	0.863235
D839S	missense	13	6	3278	4	5	0	80	1177	9607	2077	8572	85	101	13	1146	549	1.63606e-05	9.64662e-06	0.00278187	5.22446e-06	7.12116e-06	1.0749e-05	6.06073e-05	0.000864267	0.01177	0.00214371	0.00594969	0.000103008	0.000108329	0.000202934	0.000877465	0.000420913	0.00064259	0.556748	1.18728	1.38449	1.56567	-0.21864	1.58145	0.315528	1.96899	0.151064	1.33844	0.149608	1.47834	0.214743	1.21987	0.872015
D839T	missense	10620	12263	7485	377	237	40	5787	479	16	342	11	0	7	0	123	80	0.0124119	0.0169009	0.00635104	0.000394969	0.000282473	0.000440709	0.0043308	0.000352163	2.08253e-05	0.000353846	8.32804e-06	1.19777e-06	8.49636e-06	1.44953e-05	9.48611e-05	6.19891e-05	0.000207076	1.76304	1.125	1.73846	0.690399	1.91463	1.17677	2.09497	0.938024	1.65319	0.535958	2.23049	1.50251	1.58593	1.03967	1.44402
D839P	missense	597	30	4227	38	48	1	1153	941	3078	335	4491	5	12	1	614	453	0.000698832	4.27207e-05	0.00358699	4.07508e-05	5.81562e-05	2.1498e-05	0.000863467	0.00069112	0.00377183	0.000346624	0.00311746	7.18659e-06	1.38066e-05	2.89905e-05	0.00047048	0.000347445	0.000519283	1.22915	1.10036	1.48262	1.48023	0.205444	0.600439	1.25569	1.74838	0.806096	0.557487	0.575332	1.13286	0.910661	0.685561	1.16475
D839G	missense	0	1	0	0	0	0	3	529	20	0	20	0	0	0	6	416	1.16862e-06	2.75618e-06	8.48389e-07	1.04489e-06	1.18686e-06	1.0749e-05	2.99295e-06	0.000388847	2.57254e-05	1.03162e-06	1.45741e-05	1.19777e-06	1.06204e-06	1.44953e-05	5.35506e-06	0.000319129	0.000353988	0.0409154	0.215767	-0.114238	0.487555	0.150847	0.260327	-0.119414	0.605224	-0.0820934	0.0180206	0.0366714	-0.0818946	-0.0826751	-0.0237069	0.128341
D839C	missense	0	1	1	0	0	0	2	197	6	0	2	0	0	0	23	2968	1.16862e-06	2.75618e-06	1.69678e-06	1.04489e-06	1.18686e-06	1.0749e-05	2.24471e-06	0.000145267	8.57513e-06	1.03162e-06	2.08201e-06	1.19777e-06	1.06204e-06	1.44953e-05	1.83602e-05	0.00227217	0.00120872	0.203624	0.0685436	0.230375	-0.247255	0.606339	-0.83746	0.113284	-0.108607	0.201066	-0.602408	0.281566	-0.497874	0.212212	-0.585099	0.136084
D839A	missense	68	104	94	8	5	0	106	686	27	12	23	1	1	0	49	474	8.06345e-05	0.000144699	8.0597e-05	9.40403e-06	7.12116e-06	1.0749e-05	8.00615e-05	0.000504034	3.43005e-05	1.34111e-05	1.66561e-05	2.39553e-06	2.12409e-06	1.44953e-05	3.82504e-05	0.000363516	0.000433775	0.747633	0.58564	0.767841	0.488176	0.0308188	0.187494	0.819935	0.641936	0.475181	0.195947	0.95728	0.434075	0.376243	0.137289	0.666637
D839V	missense	0	1	0	0	1	0	1	857	24	92	21	15	3	1	273	467	1.16862e-06	2.75618e-06	8.48389e-07	1.04489e-06	2.37372e-06	1.0749e-05	1.49648e-06	0.000629492	3.06255e-05	9.59407e-05	1.52681e-05	1.91642e-05	4.24818e-06	2.89905e-05	0.000209612	0.000358159	0.000493825	-0.233377	0.931351	-0.213185	0.47461	-0.0720058	0.583453	-0.233262	0.618974	-0.220631	0.857906	-0.0831447	0.854208	-0.0193557	0.339777	0.348987
D839I	missense	0	0	0	0	0	0	0	1180	12	10	13	0	1	0	11	563	1.16862e-06	1.37809e-06	8.48389e-07	1.04489e-06	1.18686e-06	1.0749e-05	7.48238e-07	0.000866468	1.59252e-05	1.13478e-05	9.71605e-06	1.19777e-06	2.12409e-06	1.44953e-05	9.1801e-06	0.000431628	0.000649048	-0.469798	0.263521	-0.278814	0.354566	-0.219816	0.0914452	-0.308775	0.422997	-0.312518	-0.0774249	-0.335016	0.362277	-0.322643	0.0881712	-0.103139
D839L	missense	12	3	2	3	1	0	110	751	2552	1611	2126	13	6	3	816	1269	1.5192e-05	5.51235e-06	2.54517e-06	4.17957e-06	2.37372e-06	1.0749e-05	8.30544e-05	0.000551723	0.00312747	0.00166297	0.00147615	1.67687e-05	7.43431e-06	5.79811e-05	0.000625012	0.000971927	0.000761825	0.735096	0.950331	0.0395568	1.14632	-0.0110022	0.412788	0.40409	1.46485	0.21597	0.500157	0.122055	1.24718	0.0201382	0.214311	0.842713
D839M	missense	1	3	2	1	0	0	0	95	65	1841	2997	40	75	7	1319	1273	2.33723e-06	5.51235e-06	2.54517e-06	2.08978e-06	1.18686e-06	1.0749e-05	7.48238e-07	7.04327e-05	8.08512e-05	0.00190024	0.00208062	4.91084e-05	8.07154e-05	0.000115962	0.00100981	0.000974989	0.000522711	0.116146	1.04635	0.462352	1.21025	0.941233	0.798686	0.448186	0.611822	0.608594	0.838794	0.634021	1.27478	0.429022	0.895476	0.581249
D839F	missense	1	0	0	1	0	0	50	274	5	4	12	0	0	0	1	436	2.33723e-06	1.37809e-06	8.48389e-07	2.08978e-06	1.18686e-06	1.0749e-05	3.81601e-05	0.00020176	7.35011e-06	5.1581e-06	9.02205e-06	1.19777e-06	1.06204e-06	1.44953e-05	1.53002e-06	0.000334435	0.000268098	0.788387	-0.0460638	0.020527	0.388594	0.454369	0.234127	0.199462	0.302202	0.305932	0.00321331	0.0274585	0.249252	0.113826	-0.0371052	0.371162
D839Y	missense	0	1	6	0	1	0	50	959	11	28	7	2	0	0	5	158	1.16862e-06	2.75618e-06	5.93873e-06	1.04489e-06	2.37372e-06	1.0749e-05	3.81601e-05	0.000704327	1.47002e-05	2.9917e-05	5.55203e-06	3.5933e-06	1.06204e-06	1.44953e-05	4.59005e-06	0.000121682	0.000413004	0.496517	0.378963	0.163434	0.487386	-0.123971	0.799564	-0.25981	0.699554	-0.252935	0.670025	-0.111083	0.836038	-0.0529978	0.252051	0.43774
D839W	missense	1	233	2	3	15	0	95	427	1	0	6	0	0	0	4	126	2.33723e-06	0.000322473	2.54517e-06	4.17957e-06	1.89898e-05	1.0749e-05	7.18309e-05	0.000314012	2.45004e-06	1.03162e-06	4.85802e-06	1.19777e-06	1.06204e-06	1.44953e-05	3.82504e-06	9.71927e-05	0.000205603	0.832785	0.387504	0.155324	0.504528	0.249732	0.925242	0.0949189	0.334177	0.378057	0.393806	1.27429	0.170059	0.811722	0.316321	0.610145
D839_	nonsense	0	4	39	0	0	0	1	85	12	8	20	0	0	0	5	11	1.16862e-06	6.89044e-06	3.39356e-05	1.04489e-06	1.18686e-06	1.0749e-05	1.49648e-06	6.30959e-05	1.59252e-05	9.28458e-06	1.45741e-05	1.19777e-06	1.06204e-06	1.44953e-05	4.59005e-06	9.18357e-06	3.61397e-05	0.303653	0.899558	1.01699	1.15457	0.99212	2.24472	0.310369	1.32071	0.44089	1.13952	0.716882	1.13568	0.461967	0.99108	0.601606
C840E	missense	0	0	0	0	0	0	0	434	0	0	0	0	0	0	0	535	1.16862e-06	1.37809e-06	8.48389e-07	1.04489e-06	1.18686e-06	1.0749e-05	7.48238e-07	0.000319148	1.22502e-06	1.03162e-06	6.94003e-07	1.19777e-06	1.06204e-06	1.44953e-05	7.65009e-07	0.000410199	0.000364674	-0.23662	-0.226851	-0.0736649	-0.131974	0.242227	0.119923	-0.0727301	-0.163182	-0.0252863	-0.0613302	-0.0865992	-0.135097	-0.0235154	-0.0955071	-0.231736
C840D	missense	0	0	0	0	0	0	5	585	0	0	0	0	0	0	0	1173	1.16862e-06	1.37809e-06	8.48389e-07	1.04489e-06	1.18686e-06	1.0749e-05	4.48943e-06	0.000429933	1.22502e-06	1.03162e-06	6.94003e-07	1.19777e-06	1.06204e-06	1.44953e-05	7.65009e-07	0.000898459	0.000664196	0.112128	-0.384811	-0.134869	-0.279364	0.104381	-0.318565	-0.143152	-0.345991	-0.110979	-0.309147	-0.160712	-0.301251	-0.112757	-0.319744	-0.136342
C840R	missense	0	1	0	0	0	0	1	1467	0	0	0	0	0	0	0	2934	1.16862e-06	2.75618e-06	8.48389e-07	1.04489e-06	1.18686e-06	1.0749e-05	1.49648e-06	0.00107703	1.22502e-06	1.03162e-06	6.94003e-07	1.19777e-06	1.06204e-06	1.44953e-05	7.65009e-07	0.00224615	0.00166159	-0.35876	-0.569415	-0.323496	-0.451616	-0.320453	-0.831019	-0.360187	-0.559636	-0.37508	-0.598767	-0.216721	-0.495433	-0.387795	-0.581805	-0.464087
C840K	missense	0	0	1	0	0	0	0	818	0	0	0	0	0	0	0	484	1.16862e-06	1.37809e-06	1.69678e-06	1.04489e-06	1.18686e-06	1.0749e-05	7.48238e-07	0.000600879	1.22502e-06	1.03162e-06	6.94003e-07	1.19777e-06	1.06204e-06	1.44953e-05	7.65009e-07	0.000371169	0.000486024	-0.384342	-0.206708	-0.0612567	-0.113178	-0.0504851	0.175842	-0.222268	-0.139869	-0.207253	-0.029727	-0.243975	-0.113908	-0.213018	-0.0669111	-0.295525
C840H	missense	0	0	2	0	0	0	0	1685	0	0	0	0	0	0	0	609	1.16862e-06	1.37809e-06	2.54517e-06	1.04489e-06	1.18686e-06	1.0749e-05	7.48238e-07	0.00123697	1.22502e-06	1.03162e-06	6.94003e-07	1.19777e-06	1.06204e-06	1.44953e-05	7.65009e-07	0.000466831	0.000851902	-0.552911	-0.252906	-0.12628	-0.156286	-0.384505	0.0475959	-0.392909	-0.193336	-0.414898	-0.102207	-0.42356	-0.162504	-0.429263	-0.132494	-0.402909
C840Q	missense	0	0	0	0	0	0	4	1474	0	0	0	0	0	0	0	656	1.16862e-06	1.37809e-06	8.48389e-07	1.04489e-06	1.18686e-06	1.0749e-05	3.74119e-06	0.00108217	1.22502e-06	1.03162e-06	6.94003e-07	1.19777e-06	1.06204e-06	1.44953e-05	7.65009e-07	0.0005028	0.000792484	-0.145949	-0.26786	-0.324474	-0.170239	-0.322653	0.00608404	-0.361311	-0.210643	-0.376448	-0.125668	-0.390306	-0.178234	-0.38922	-0.153723	-0.206905
C840N	missense	0	0	0	0	0	0	1	446	0	0	0	0	0	0	0	428	1.16862e-06	1.37809e-06	8.48389e-07	1.04489e-06	1.18686e-06	1.0749e-05	1.49648e-06	0.000327952	1.22502e-06	1.03162e-06	6.94003e-07	1.19777e-06	1.06204e-06	1.44953e-05	7.65009e-07	0.000328312	0.000328132	-0.0811471	-0.181989	-0.0792543	-0.0901132	0.229638	0.24446	-0.0791613	-0.111262	-0.0331123	0.00905326	-0.0933676	-0.087907	-0.0316655	-0.0318209	-0.131568
C840S	missense	0	0	0	0	0	0	6	5248	0	0	1	0	0	0	2	1440	1.16862e-06	1.37809e-06	8.48389e-07	1.04489e-06	1.18686e-06	1.0749e-05	5.23767e-06	0.00385105	1.22502e-06	1.03162e-06	1.38801e-06	1.19777e-06	1.06204e-06	1.44953e-05	2.29503e-06	0.00110279	0.00247692	-0.36375	-0.20476	-0.585206	-0.187583	-0.909883	-0.433171	-0.66131	-0.393771	-0.741503	-0.373918	-0.706028	-0.344679	-0.769394	-0.378351	-0.284255
C840T	missense	0	0	0	0	0	0	11	1593	0	0	0	0	0	0	4	1693	1.16862e-06	1.37809e-06	8.48389e-07	1.04489e-06	1.18686e-06	1.0749e-05	8.97886e-06	0.00116948	1.22502e-06	1.03162e-06	6.94003e-07	1.19777e-06	1.06204e-06	1.44953e-05	3.82504e-06	0.00129641	0.00123294	0.0403288	-0.134433	-0.34041	-0.348295	-0.358547	-0.523636	-0.379648	-0.431486	-0.398761	-0.425046	-0.409604	-0.378958	-0.412458	-0.424614	-0.047052
C840P	missense	0	0	0	0	0	0	0	590	0	0	1	0	0	0	0	844	1.16862e-06	1.37809e-06	8.48389e-07	1.04489e-06	1.18686e-06	1.0749e-05	7.48238e-07	0.000433601	1.22502e-06	1.03162e-06	1.38801e-06	1.19777e-06	1.06204e-06	1.44953e-05	7.65009e-07	0.000646676	0.000540139	-0.30817	-0.318561	-0.136614	-0.0872431	0.10045	-0.134658	-0.14516	-0.269319	-0.113423	-0.20521	-0.162825	-0.231564	-0.115302	-0.225696	-0.313365
C840G	missense	0	0	0	0	0	0	2	2079	0	0	0	0	0	0	4	2126	1.16862e-06	1.37809e-06	8.48389e-07	1.04489e-06	1.18686e-06	1.0749e-05	2.24471e-06	0.00152604	1.22502e-06	1.03162e-06	6.94003e-07	1.19777e-06	1.06204e-06	1.44953e-05	3.82504e-06	0.00162779	0.00157691	-0.345453	-0.180291	-0.395072	-0.391085	-0.481657	-0.650937	-0.442542	-0.484559	-0.475294	-0.496991	-0.475794	-0.427195	-0.49216	-0.489713	-0.262872
C840C	silent	1005	949	6	128	55	12	467	1683	12	13	130	3	10	9	332	1961	0.00117563	0.00130918	5.93873e-06	0.000134791	6.64642e-05	0.000139737	0.000350175	0.00123551	1.59252e-05	1.44427e-05	9.09145e-05	4.79106e-06	1.16825e-05	0.000144953	0.000254748	0.00150151	0.00136851	0.882821	0.681885	0.0480002	0.540576	0.80262	0.681989	1.24133	0.13232	0.983055	-0.0332912	1.28209	0.14919	0.776669	0.219184	0.782353
C840A	missense	0	0	0	0	0	0	0	1962	0	0	0	0	0	0	0	2002	1.16862e-06	1.37809e-06	8.48389e-07	1.04489e-06	1.18686e-06	1.0749e-05	7.48238e-07	0.0014402	1.22502e-06	1.03162e-06	6.94003e-07	1.19777e-06	1.06204e-06	1.44953e-05	7.65009e-07	0.00153289	0.00148655	-0.588425	-0.492441	-0.38318	-0.379793	-0.454875	-0.617343	-0.428859	-0.470554	-0.458644	-0.478006	-0.461394	-0.414466	-0.474821	-0.472534	-0.540433
C840V	missense	0	0	0	0	0	0	0	1982	0	0	0	0	0	0	2	1581	1.16862e-06	1.37809e-06	8.48389e-07	1.04489e-06	1.18686e-06	1.0749e-05	7.48238e-07	0.00145487	1.22502e-06	1.03162e-06	6.94003e-07	1.19777e-06	1.06204e-06	1.44953e-05	2.29503e-06	0.0012107	0.00133279	-0.590792	-0.223567	-0.385263	-0.335436	-0.459565	-0.48538	-0.431255	-0.415537	-0.46156	-0.403425	-0.463916	-0.364462	-0.477857	-0.40505	-0.407179
C840I	missense	0	0	0	0	0	0	0	776	0	0	0	0	0	0	0	573	1.16862e-06	1.37809e-06	8.48389e-07	1.04489e-06	1.18686e-06	1.0749e-05	7.48238e-07	0.000570064	1.22502e-06	1.03162e-06	6.94003e-07	1.19777e-06	1.06204e-06	1.44953e-05	7.65009e-07	0.000439281	0.000504672	-0.372052	-0.240651	-0.192817	-0.14485	-0.0261315	0.081616	-0.209827	-0.179153	-0.192113	-0.08298	-0.230881	-0.149613	-0.197251	-0.115097	-0.306351
C840L	missense	0	0	2	0	0	0	0	3205	0	0	1	0	0	0	1	2821	1.16862e-06	1.37809e-06	2.54517e-06	1.04489e-06	1.18686e-06	1.0749e-05	7.48238e-07	0.00235216	1.22502e-06	1.03162e-06	1.38801e-06	1.19777e-06	1.06204e-06	1.44953e-05	1.53002e-06	0.00215967	0.00225591	-0.702951	-0.421857	-0.258284	-0.313932	-0.681809	-0.809061	-0.544793	-0.550482	-0.59972	-0.586357	-0.583405	-0.487113	-0.621739	-0.570576	-0.562404
C840M	missense	0	0	0	0	0	0	0	425	0	0	0	0	0	0	0	774	1.16862e-06	1.37809e-06	8.48389e-07	1.04489e-06	1.18686e-06	1.0749e-05	7.48238e-07	0.000312545	1.22502e-06	1.03162e-06	6.94003e-07	1.19777e-06	1.06204e-06	1.44953e-05	7.65009e-07	0.000593105	0.000452825	-0.231739	-0.301139	-0.0693706	-0.201291	0.251899	-0.0862956	-0.0677891	-0.249156	-0.0192739	-0.177877	-0.0813993	-0.213239	-0.0172539	-0.200964	-0.266439
C840F	missense	0	0	0	0	0	0	1	1704	0	0	0	0	0	0	0	1540	1.16862e-06	1.37809e-06	8.48389e-07	1.04489e-06	1.18686e-06	1.0749e-05	1.49648e-06	0.00125091	1.22502e-06	1.03162e-06	6.94003e-07	1.19777e-06	1.06204e-06	1.44953e-05	7.65009e-07	0.00117932	0.00121512	-0.393702	-0.439613	-0.354238	-0.3305	-0.389689	-0.470695	-0.395558	-0.409415	-0.418121	-0.395125	-0.426347	-0.358897	-0.432619	-0.39754	-0.416657
C840Y	missense	0	0	0	0	0	0	0	378	0	0	0	0	0	0	3	1043	1.16862e-06	1.37809e-06	8.48389e-07	1.04489e-06	1.18686e-06	1.0749e-05	7.48238e-07	0.000278062	1.22502e-06	1.03162e-06	6.94003e-07	1.19777e-06	1.06204e-06	1.44953e-05	3.06003e-06	0.00079897	0.000538516	-0.204446	-0.0818718	-0.0453585	-0.257302	0.305979	-0.252931	-0.0401608	-0.318628	0.0143458	-0.272053	-0.0523229	-0.276381	0.0177581	-0.286179	-0.143159
C840W	missense	0	0	0	0	0	0	2	1106	0	1	0	0	0	0	0	901	1.16862e-06	1.37809e-06	8.48389e-07	1.04489e-06	1.18686e-06	1.0749e-05	2.24471e-06	0.000812177	1.22502e-06	2.06324e-06	6.94003e-07	1.19777e-06	1.06204e-06	1.44953e-05	7.65009e-07	0.000690298	0.000751237	-0.198203	-0.331712	-0.265523	-0.229818	-0.189882	-0.171166	-0.293482	-0.284539	-0.293909	-0.225843	-0.318921	-0.0985053	-0.303263	-0.244366	-0.264958
C840_	nonsense	0	0	0	0	0	0	10	665	0	0	0	0	0	0	0	639	1.16862e-06	1.37809e-06	8.48389e-07	1.04489e-06	1.18686e-06	1.0749e-05	8.23062e-06	0.000488627	1.22502e-06	1.03162e-06	6.94003e-07	1.19777e-06	1.06204e-06	1.44953e-05	7.65009e-07	0.00048979	0.000489208	0.223763	-0.262579	-0.161154	-0.165311	0.0451804	0.0207458	-0.173395	-0.20453	-0.147782	-0.117382	-0.192541	-0.172678	-0.151084	-0.146225	-0.019408
L841E	missense	0	1	0	0	0	0	10	234	7	7	0	0	17	3	437	262	1.16862e-06	2.75618e-06	8.48389e-07	1.04489e-06	1.18686e-06	1.0749e-05	8.23062e-06	0.000172413	9.80015e-06	8.25296e-06	6.94003e-07	1.19777e-06	1.91168e-05	5.79811e-05	0.000335074	0.000201273	0.000186843	0.466965	1.14197	0.0528131	0.00187012	0.527085	1.29342	0.0727957	0.487675	0.151798	0.163711	0.238955	0.456465	0.160902	0.934773	0.804466
L841D	missense	15	10	0	47	10	0	269	642	0	0	0	0	1	0	34	397	1.86979e-05	1.5159e-05	8.48389e-07	5.01548e-05	1.30555e-05	1.0749e-05	0.000202024	0.000471752	1.22502e-06	1.03162e-06	6.94003e-07	1.19777e-06	2.12409e-06	1.44953e-05	2.67753e-05	0.000304588	0.00038817	0.97918	0.549414	-0.153935	-0.0760131	0.0614389	0.286408	0.49017	-0.0937738	0.975627	0.0327607	0.41261	-0.0720118	0.577602	0.187872	0.764297
L841R	missense	4591	2781	5931	596	329	41	3313	6929	14445	4281	13192	536	478	47	4376	2087	0.00536629	0.00383384	0.00503265	0.0006238	0.000391664	0.000451458	0.00247966	0.00508436	0.0176966	0.0044174	0.00915599	0.0006432	0.000508719	0.000695773	0.00334844	0.00159794	0.00334115	1.00954	1.18832	1.14228	1.39592	0.690683	1.52446	1.26582	1.75303	1.01682	1.49572	1.19747	1.34885	0.884204	1.2807	1.09893
L841K	missense	1	0	0	0	0	0	24	629	154	16	6	8	60	0	423	667	2.33723e-06	1.37809e-06	8.48389e-07	1.04489e-06	1.18686e-06	1.0749e-05	1.8706e-05	0.000462214	0.000189878	1.75375e-05	4.85802e-06	1.07799e-05	6.47847e-05	1.44953e-05	0.000324364	0.000511218	0.000486716	0.428407	0.947627	-0.14974	0.192448	0.0708877	-0.00320216	0.00355257	0.961427	-0.131801	0.563579	-0.178719	0.418666	-0.134441	1.01725	0.688017
L841H	missense	824	1437	1320	107	37	3	462	844	4	3	2	1	2	0	15	572	0.000964108	0.00198169	0.00112072	0.000112848	4.51007e-05	4.2996e-05	0.000346434	0.000619954	6.12509e-06	4.12648e-06	2.08201e-06	2.39553e-06	3.18613e-06	1.44953e-05	1.22401e-05	0.000438515	0.000529235	1.04131	0.31829	1.26599	0.062004	0.576373	0.0825912	1.35743	0.196515	1.13027	0.13666	1.55671	0.144542	0.867064	0.199607	0.679799
L841Q	missense	2	0	3	0	0	0	0	510	5	2	3	1	23	0	58	1390	3.50585e-06	1.37809e-06	3.39356e-06	1.04489e-06	1.18686e-06	1.0749e-05	7.48238e-07	0.000374907	7.35011e-06	3.09486e-06	2.77601e-06	2.39553e-06	2.54891e-05	1.44953e-05	4.51355e-05	0.00106453	0.000719718	-0.274213	0.402515	0.178007	-0.0506407	0.167736	-0.413421	0.148855	0.0322354	-0.0715944	-0.143668	-0.126649	-0.104375	-0.0717413	0.540679	0.0641511
L841N	missense	3	0	1	30	38	4	89	920	2	1	1	0	0	0	3	392	4.67446e-06	1.37809e-06	1.69678e-06	3.23916e-05	4.62876e-05	5.37449e-05	6.73414e-05	0.000675713	3.67506e-06	2.06324e-06	1.38801e-06	1.19777e-06	1.06204e-06	1.44953e-05	3.06003e-06	0.000300762	0.000488238	0.638805	0.114964	-0.0853659	0.0566672	0.63976	0.293478	0.0776216	0.16533	0.746557	0.0367567	-0.273169	0.0775601	0.84905	-0.00675362	0.376884
L841S	missense	6422	387	1342	17	84	1	269	2316	7647	9287	22945	349	677	58	6168	2494	0.00750602	0.000534698	0.00113939	1.88081e-05	0.000100883	2.1498e-05	0.000202024	0.00169992	0.00936894	0.00958169	0.0159246	0.000419218	0.000720066	0.000855221	0.00471934	0.00190942	0.00180467	0.679905	1.22158	1.0622	1.46649	-0.210918	1.54026	1.60406	1.56323	0.324904	1.30414	0.980001	1.4752	0.806079	1.32914	0.950745
L841T	missense	1757	962	1133	149	241	25	1211	1537	8458	7293	23277	1557	2339	242	13098	1316	0.00205443	0.0013271	0.000962074	0.000156734	0.00028722	0.000279474	0.000906865	0.00112839	0.0103624	0.00752464	0.016155	0.00186612	0.00248518	0.00352235	0.0100208	0.0010079	0.00106814	1.12615	1.50202	1.11163	1.5893	1.16523	2.68925	1.39468	1.7357	1.05251	1.97806	1.30803	1.55939	1.24217	1.86616	1.31408
L841P	missense	23	12	15	1	2	0	25	1395	106	114	156	23	24	0	96	630	2.80468e-05	1.79151e-05	1.35742e-05	2.08978e-06	3.56058e-06	1.0749e-05	1.94542e-05	0.00102421	0.000131077	0.000118636	0.000108959	2.87464e-05	2.65511e-05	1.44953e-05	7.42058e-05	0.000482902	0.000753555	0.251808	0.661936	0.256326	0.787868	-0.297188	0.0286663	0.402784	0.888304	-0.161278	0.891608	0.261345	0.835876	-0.0437038	0.778431	0.456872
L841G	missense	45	481	71	138	213	16	1561	2572	329	434	3094	128	305	41	7112	2540	5.37563e-05	0.000664238	6.1084e-05	0.00014524	0.000253988	0.000182733	0.00116875	0.00188774	0.000404256	0.000448755	0.00214794	0.000154512	0.000324986	0.000608802	0.00544151	0.00194462	0.00191618	1.06524	1.24659	0.439671	1.08645	0.730621	1.33996	0.412031	0.826109	0.882619	0.982876	1.00789	0.822611	1.05122	1.09638	1.15592
L841C	missense	0	0	0	0	0	0	0	167	8	1	0	0	0	0	34	495	1.16862e-06	1.37809e-06	8.48389e-07	1.04489e-06	1.18686e-06	1.0749e-05	7.48238e-07	0.000123257	1.10252e-05	2.06324e-06	6.94003e-07	1.19777e-06	1.06204e-06	1.44953e-05	2.67753e-05	0.000379587	0.000251422	-0.0145049	0.505066	0.12175	-0.117394	0.682348	0.163299	0.152115	0.367213	0.248318	-0.0368157	0.15003	0.0282319	0.26142	-0.0733253	0.24528
L841A	missense	15	846	592	95	79	9	616	806	31	900	22	17	0	3	360	2033	1.86979e-05	0.00116724	0.000503095	0.00010031	9.49488e-05	0.00010749	0.000461663	0.000592075	3.92006e-05	0.00092949	1.59621e-05	2.15598e-05	1.06204e-06	5.79811e-05	0.000276168	0.00155661	0.00107434	1.11909	0.69089	1.11093	0.206757	1.02155	0.149379	0.43648	0.333947	1.10963	0.430723	1.43651	1.02409	1.1038	-0.476927	0.904989
L841V	missense	532	12	5	100	47	13	1334	1767	19	19	57	0	15	0	218	1334	0.000622872	1.79151e-05	5.09034e-06	0.000105534	5.69693e-05	0.000150486	0.000998898	0.00129713	2.45004e-05	2.06324e-05	4.02522e-05	1.19777e-06	1.69927e-05	1.44953e-05	0.000167537	0.00102167	0.0011594	1.11618	0.675027	0.00633917	0.459793	0.814385	-0.39044	1.0797	0.322539	0.898687	-0.349768	0.202588	0.306373	0.715923	0.436467	0.895603
L841I	missense	1005	9	95	35	20	8	656	1981	200	3310	532	13	11	2	213	803	0.00117563	1.37809e-05	8.14454e-05	3.76161e-05	2.49241e-05	9.67409e-05	0.000491592	0.00145414	0.000246229	0.00341569	0.000369904	1.67687e-05	1.27445e-05	4.34858e-05	0.000163712	0.000615299	0.00103472	0.923976	0.772537	0.552364	0.972093	0.557131	0.507579	1.20282	0.978814	0.569154	0.64466	0.108914	1.4966	0.434116	0.499218	0.848256
L841L	silent	234	2107	2433	235	408	65	2274	3668	6367	491	3247	303	395	45	3955	2150	0.000274625	0.00290501	0.00206498	0.000246594	0.000485426	0.000709433	0.00170224	0.00269185	0.00780092	0.000507557	0.00225412	0.000364121	0.00042057	0.000666783	0.00302637	0.00164615	0.002169	1.07018	1.16196	1.08993	1.12684	1.19397	1.48403	0.713617	1.55511	0.932806	1.30649	1.28664	0.884017	1.13894	1.21777	1.11607
L841M	missense	17	8	674	7	93	1	135	627	24164	21987	38923	1485	1077	140	5647	1456	2.10351e-05	1.24028e-05	0.000572663	8.35913e-06	0.000111565	2.1498e-05	0.00010176	0.000460747	0.0296026	0.0226833	0.0270134	0.00177988	0.00114488	0.00204383	0.00432077	0.00111504	0.000787892	0.824588	1.31218	1.18904	1.66696	0.393017	2.32834	0.523585	1.95689	0.467131	1.93118	0.36857	1.77183	1.22721	1.6156	1.06838
L841F	missense	8	3	22	3	3	0	29	643	29	18	15	0	2	0	35	444	1.05175e-05	5.51235e-06	1.9513e-05	4.17957e-06	4.74744e-06	1.0749e-05	2.24471e-05	0.000472486	3.67506e-05	1.96008e-05	1.11041e-05	1.19777e-06	3.18613e-06	1.44953e-05	2.75403e-05	0.000340557	0.000406522	0.465841	0.532601	0.48978	0.424218	0.06072	0.223981	0.353824	0.673234	0.260557	-0.00252069	0.160616	0.528323	0.274166	0.271912	0.499221
L841Y	missense	3	1	0	0	2	0	1	1022	4308	2014	421	158	154	16	3071	971	4.67446e-06	2.75618e-06	8.48389e-07	1.04489e-06	3.56058e-06	1.0749e-05	1.49648e-06	0.000750548	0.00527861	0.00207871	0.000292869	0.000190445	0.000164617	0.00024642	0.00235011	0.000743869	0.000747208	-0.274442	1.27104	-0.249313	0.892523	-0.153375	1.37156	0.0527982	1.64925	-0.271215	1.3527	-0.126893	1.35114	0.0494009	1.17669	0.4983
L841W	missense	2	1	4	1	2	0	2	678	912	5	5	41	17	0	921	1473	3.50585e-06	2.75618e-06	4.24195e-06	2.08978e-06	3.56058e-06	1.0749e-05	2.24471e-06	0.000498164	0.00111844	6.18972e-06	4.16402e-06	5.03061e-05	1.91168e-05	1.44953e-05	0.000705338	0.00112805	0.000813106	-0.0840881	0.944678	0.165456	0.0146869	0.0362375	-0.445834	0.0816764	1.19036	0.0459981	0.800321	-0.024948	0.0302352	0.172156	0.441825	0.430295
L841_	nonsense	3	0	1	0	0	0	6	2660	17	4	3	0	0	0	5	548	4.67446e-06	1.37809e-06	1.69678e-06	1.04489e-06	1.18686e-06	1.0749e-05	5.23767e-06	0.00195231	2.20503e-05	5.1581e-06	2.77601e-06	1.19777e-06	1.06204e-06	1.44953e-05	4.59005e-06	0.000420148	0.00118623	-0.205149	0.129304	-0.303296	0.124128	-0.595615	0.106521	-0.173129	0.505159	-0.546136	-0.0689048	-0.537063	0.200899	-0.565936	-0.102361	-0.0379224
G842E	missense	1584	132	1616	254	221	16	2705	1169	22	26	32	52	42	8	624	1382	0.00185226	0.000183286	0.00137185	0.000266447	0.000263483	0.000182733	0.00202473	0.000858398	2.81754e-05	2.78537e-05	2.29021e-05	6.34816e-05	4.56679e-05	0.000130457	0.00047813	0.00105841	0.000958402	1.37752	0.879187	1.24068	0.347139	1.09519	0.818646	1.43483	0.34689	1.28376	0.89399	0.88365	0.362486	1.29824	0.70911	1.12835
G842D	missense	17	10	62	3	4	0	92	394	3	15	21	38	3	2	128	216	2.10351e-05	1.5159e-05	5.34485e-05	4.17957e-06	5.9343e-06	1.0749e-05	6.95861e-05	0.000289801	4.90008e-06	1.65059e-05	1.52681e-05	4.67129e-05	4.24818e-06	4.34858e-05	9.86861e-05	0.000166069	0.000227935	0.844106	0.934424	0.797153	0.619093	0.286851	1.24006	0.633163	0.370885	0.401133	1.38245	0.533802	0.644101	0.487394	0.55959	0.889265
G842R	missense	1683	1102	3229	526	196	36	5265	1179	30	22	183	19	17	5	616	2561	0.00196795	0.00152003	0.0027403	0.000550658	0.000233812	0.000397713	0.00394022	0.000865735	3.79756e-05	2.37273e-05	0.000127697	2.39553e-05	1.91168e-05	8.69716e-05	0.00047201	0.00196069	0.00141321	1.53097	0.752379	1.38105	0.554283	1.45103	0.247073	1.44714	0.272735	1.49008	0.39108	1.40769	0.197849	1.25991	0.283721	1.14168
G842K	missense	169	134	780	131	82	11	1519	2667	5	16	6	1	1	0	28	184	0.000198665	0.000186042	0.000662592	0.000137926	9.85094e-05	0.000128988	0.00113732	0.00195744	7.35011e-06	1.75375e-05	4.85802e-06	2.39553e-06	2.12409e-06	1.44953e-05	2.21852e-05	0.00014158	0.00104951	1.05041	0.665872	0.921881	0.433813	0.552717	0.714862	0.712389	0.502624	0.857332	0.493996	0.682334	0.690759	0.756702	0.406977	0.858142
G842H	missense	39	38	200	12	11	0	249	741	12	33	741	6	3	3	251	571	4.67446e-05	5.37454e-05	0.000170526	1.35836e-05	1.42423e-05	1.0749e-05	0.00018706	0.000544386	1.59252e-05	3.50751e-05	0.000514951	8.38436e-06	4.24818e-06	5.79811e-05	0.000192782	0.00043775	0.000491068	0.927779	0.874059	0.905955	1.09829	-0.00480922	0.85888	0.672877	0.419713	0.558785	0.533183	0.691791	0.598438	0.560772	0.282385	0.900919
G842Q	missense	5463	4740	10924	2146	1700	336	17379	285	1199	4128	5266	287	174	35	4886	1075	0.00638532	0.00653352	0.00926865	0.00224338	0.00201885	0.00362241	0.0130044	0.000209831	0.00147002	0.00425956	0.00365532	0.000344956	0.000185858	0.00052183	0.0037386	0.00082346	0.000516645	2.14063	1.34409	1.92246	1.34794	3.12866	1.73434	2.06026	1.32748	2.30162	1.50834	2.12289	1.48163	2.33002	1.18233	1.74236
G842N	missense	2	5	17	1	5	0	63	680	1	1046	2	3	96	2	105	600	3.50585e-06	8.26853e-06	1.5271e-05	2.08978e-06	7.12116e-06	1.0749e-05	4.78872e-05	0.000499632	2.45004e-06	0.00108011	2.08201e-06	4.79106e-06	0.000103018	4.34858e-05	8.10909e-05	0.000459944	0.000479788	0.629693	0.689626	0.427957	0.0530352	0.0348768	0.670329	0.0809813	-0.0282539	0.0451523	0.340669	0.24757	1.31428	0.37887	1.18013	0.659659
G842S	missense	497	17	483	61	34	8	550	2241	35	15	532	29	12	2	528	1934	0.000581971	2.48056e-05	0.00041062	6.47833e-05	4.15401e-05	9.67409e-05	0.000412279	0.0016449	4.41007e-05	1.65059e-05	0.000369904	3.5933e-05	1.38066e-05	4.34858e-05	0.00040469	0.00148085	0.00156287	0.854121	0.777926	0.859331	0.80699	0.500109	0.0163934	1.00752	0.373044	0.690042	0.607956	0.224451	0.180424	0.55019	0.270925	0.816023
G842T	missense	0	0	22	0	0	0	34	843	10	2	2	70	21	2	313	931	1.16862e-06	1.37809e-06	1.9513e-05	1.04489e-06	1.18686e-06	1.0749e-05	2.61883e-05	0.00061922	1.34752e-05	3.09486e-06	2.08201e-06	8.50413e-05	2.3365e-05	4.34858e-05	0.000240213	0.000713257	0.000666239	0.438689	0.820019	0.434228	-0.0294425	-0.0643951	0.424957	-0.229374	0.266933	-0.2159	1.11116	-0.251454	-0.0195122	-0.222023	0.630322	0.629354
G842P	missense	1	0	4	2	0	0	8	1817	0	4	0	0	0	0	16	335	2.33723e-06	1.37809e-06	4.24195e-06	3.13468e-06	1.18686e-06	1.0749e-05	6.73414e-06	0.00133382	1.22502e-06	5.1581e-06	6.94003e-07	1.19777e-06	1.06204e-06	1.44953e-05	1.30051e-05	0.00025714	0.000795479	-0.0575335	0.438043	-0.0368381	-0.044179	-0.419376	0.381115	-0.246909	-0.0542897	-0.120631	0.0862856	-0.442308	0.304949	-0.451838	0.0380625	0.190255
G842G	silent	71	24	1113	111	114	13	728	1300	3091	7874	11726	597	394	72	8363	2475	8.41404e-05	3.44522e-05	0.000945106	0.000117028	0.000136489	0.000150486	0.000545466	0.000954509	0.00378776	0.00812401	0.00813858	0.000716264	0.000419508	0.00105816	0.00639853	0.00189488	0.00142469	1.04654	1.28445	1.14235	1.34174	0.956275	1.66362	0.679081	1.35385	1.01662	1.47586	0.441521	1.44185	1.06946	1.17681	1.16549
G842C	missense	0	0	1	1	0	0	8	1109	18	1	9	3	0	0	270	1035	1.16862e-06	1.37809e-06	1.69678e-06	2.08978e-06	1.18686e-06	1.0749e-05	6.73414e-06	0.000814378	2.32754e-05	2.06324e-06	6.94003e-06	4.79106e-06	1.06204e-06	1.44953e-05	0.000207317	0.000792848	0.000803613	0.057653	0.769035	-0.123705	0.177003	-0.191134	-0.248629	-0.294121	0.369701	-0.0953486	0.168555	-0.319594	-0.127858	-0.304074	-0.283979	0.413344
G842A	missense	0	0	1	1	1	0	26	982	442	2	0	26	17	1	432	872	1.16862e-06	1.37809e-06	1.69678e-06	2.08978e-06	2.37372e-06	1.0749e-05	2.02024e-05	0.000721201	0.000542683	3.09486e-06	6.94003e-07	3.23397e-05	1.91168e-05	2.89905e-05	0.000331249	0.000668104	0.000694653	0.342508	0.897936	-0.0987476	-0.223675	-0.134923	0.234767	-0.265405	1.14388	-0.0604051	0.826229	-0.289373	-0.00565315	-0.0600886	0.591633	0.620222
G842V	missense	21	22	16	31	22	4	683	1900	32	10	331	4	5	0	682	2946	2.57096e-05	3.1696e-05	1.44226e-05	3.34365e-05	2.72978e-05	5.37449e-05	0.000511795	0.00139471	4.04256e-05	1.13478e-05	0.000230409	5.98883e-06	6.37227e-06	1.44953e-05	0.000522501	0.00225533	0.00182502	0.94312	0.744648	0.205357	0.638915	0.304517	-0.833301	0.309247	0.254669	0.547281	-0.0913484	0.326455	0.0118676	0.473859	-0.0705246	0.843884
G842I	missense	42	0	0	0	0	0	14	667	17	0	2	14	0	0	89	1105	5.02505e-05	1.37809e-06	8.48389e-07	1.04489e-06	1.18686e-06	1.0749e-05	1.12236e-05	0.000490094	2.20503e-05	1.03162e-06	2.08201e-06	1.79665e-05	1.06204e-06	1.44953e-05	6.88508e-05	0.000846419	0.000668256	0.295473	0.533781	-0.16177	-0.0616209	0.0437933	-0.285195	0.714799	0.341849	-0.148644	0.565668	-0.193287	-0.288607	-0.151982	-0.302679	0.414627
G842L	missense	87	44	8	32	60	4	1032	2645	7	4	2	2	0	2	329	2029	0.000102838	6.2014e-05	7.6355e-06	3.44814e-05	7.23985e-05	5.37449e-05	0.00077293	0.0019413	9.80015e-06	5.1581e-06	2.08201e-06	3.5933e-06	1.06204e-06	4.34858e-05	0.000252453	0.00155355	0.00174743	0.96217	0.673197	0.00680441	-0.175784	0.151546	-0.0104115	0.558728	0.0111736	0.461035	-0.13499	0.411144	-0.0762293	0.666947	-0.476364	0.817684
G842M	missense	0	4	0	0	19	0	66	624	12	0	0	0	0	0	11	563	1.16862e-06	6.89044e-06	8.48389e-07	1.04489e-06	2.37372e-05	1.0749e-05	5.0132e-05	0.000458546	1.59252e-05	1.03162e-06	6.94003e-07	1.19777e-06	1.06204e-06	1.44953e-05	9.1801e-06	0.000431628	0.000445087	0.660421	0.263521	-0.148103	-0.141546	0.0745739	0.0914452	-0.158379	0.422997	-0.129509	-0.0774249	0.223565	-0.145888	0.765155	-0.11007	0.461971
G842F	missense	1	2	0	14	0	0	86	977	0	2	45	3	2	0	57	845	2.33723e-06	4.13426e-06	8.48389e-07	1.56734e-05	1.18686e-06	1.0749e-05	6.50967e-05	0.000717533	1.22502e-06	3.09486e-06	3.19242e-05	4.79106e-06	3.18613e-06	1.44953e-05	4.43705e-05	0.000647441	0.000682487	0.61687	0.499254	-0.240073	0.501971	-0.132564	-0.135319	-0.100385	-0.269595	0.520519	0.232594	-0.0148557	0.00100461	-0.266156	0.0881712	0.558062
G842Y	missense	0	1	2	0	0	0	1	877	4	0	2	0	2	0	149	893	1.16862e-06	2.75618e-06	2.54517e-06	1.04489e-06	1.18686e-06	1.0749e-05	1.49648e-06	0.000644165	6.12509e-06	1.03162e-06	2.08201e-06	1.19777e-06	3.18613e-06	1.44953e-05	0.000114751	0.000684176	0.000664171	-0.238757	0.679569	0.00773805	-0.0216171	-0.0826656	-0.166183	-0.238708	0.0927997	-0.227258	-0.223027	-0.0888759	-0.24351	-0.233852	0.0723878	0.220406
G842W	missense	1	5	3	1	0	0	2	378	1	0	1	0	0	0	5	965	2.33723e-06	8.26853e-06	3.39356e-06	2.08978e-06	1.18686e-06	1.0749e-05	2.24471e-06	0.000278062	2.45004e-06	1.03162e-06	1.38801e-06	1.19777e-06	1.06204e-06	1.44953e-05	4.59005e-06	0.000739277	0.00050867	0.0520421	0.015461	0.239388	-0.112401	0.305979	-0.209503	0.123654	-0.138906	0.213685	-0.24751	0.393327	-0.259925	0.0177581	-0.263971	0.0337515
G842_	nonsense	16	7	3	5	0	0	5	543	10	12	4	1	0	0	8	984	1.98665e-05	1.10247e-05	3.39356e-06	6.26935e-06	1.18686e-06	1.0749e-05	4.48943e-06	0.000399118	1.34752e-05	1.34111e-05	3.47002e-06	2.39553e-06	1.06204e-06	1.44953e-05	6.88508e-06	0.000753818	0.000576468	0.129491	0.0932254	0.165153	0.0561895	0.138786	-0.220396	0.544012	0.254037	0.425693	-0.0345774	0.374989	0.279515	-0.0904837	-0.269542	0.111358
D843E	missense	7	8	45	2	0	0	42	383	7	1	5	0	0	0	121	305	9.34893e-06	1.24028e-05	3.90259e-05	3.13468e-06	1.18686e-06	1.0749e-05	3.21742e-05	0.000281731	9.80015e-06	2.06324e-06	4.16402e-06	1.19777e-06	1.06204e-06	1.44953e-05	9.3331e-05	0.000234181	0.000257956	0.670604	0.853942	0.738357	0.310233	0.299916	0.433421	0.448186	0.452366	0.326522	0.115847	0.490915	0.130588	0.0138328	0.0648111	0.762273
D843D	silent	29	9	251	55	8	2	73	896	138	3162	1134	199	364	38	2448	731	3.50585e-05	1.37809e-05	0.000213794	5.85139e-05	1.06817e-05	3.2247e-05	5.53696e-05	0.000658105	0.000170278	0.00326301	0.000787694	0.000239553	0.000387646	0.000565316	0.00187351	0.000560198	0.000609151	0.599269	1.28251	0.913436	1.13182	0.415661	1.99455	0.560054	0.914691	0.924219	1.51485	0.306102	1.50679	0.417796	1.50274	0.94089
D843R	missense	0	0	1	0	0	0	2	1812	14	9	0	8	1	1	620	2014	1.16862e-06	1.37809e-06	1.69678e-06	1.04489e-06	1.18686e-06	1.0749e-05	2.24471e-06	0.00133015	1.83753e-05	1.03162e-05	6.94003e-07	1.07799e-05	2.12409e-06	2.89905e-05	0.00047507	0.00154207	0.00143611	-0.313379	0.802068	-0.22448	-0.380916	-0.418102	-0.233028	-0.410073	0.159471	-0.435784	0.214601	-0.441623	0.0722351	-0.451014	-0.276001	0.244345
D843K	missense	0	1	0	0	0	0	6	495	17	0	0	0	0	1	234	426	1.16862e-06	2.75618e-06	8.48389e-07	1.04489e-06	1.18686e-06	1.0749e-05	5.23767e-06	0.000363902	2.20503e-05	1.03162e-06	6.94003e-07	1.19777e-06	1.06204e-06	2.89905e-05	0.000179777	0.000326782	0.000345342	0.187045	0.918888	-0.10062	-0.0892347	0.181518	0.634729	-0.103744	0.563756	-0.0630262	0.0105303	0.053162	-0.0869167	-0.0628182	-0.0304845	0.552967
D843H	missense	14	3	3	0	3	0	124	582	2	0	3	0	0	0	24	489	1.75292e-05	5.51235e-06	3.39356e-06	1.04489e-06	4.74744e-06	1.0749e-05	9.35298e-05	0.000427732	3.67506e-06	1.03162e-06	2.77601e-06	1.19777e-06	1.06204e-06	1.44953e-05	1.91252e-05	0.000374996	0.000401364	0.822256	0.439729	0.150932	0.145501	0.106755	0.170106	0.498068	0.113895	-0.109503	-0.0329689	0.185367	-0.116082	0.303969	-0.0698445	0.630993
D843Q	missense	940	603	14	68	40	17	1412	328	1	0	0	0	0	0	1	517	0.00109967	0.000832365	1.27258e-05	7.20975e-05	4.86613e-05	0.000193482	0.00105726	0.000241379	2.45004e-06	1.03162e-06	6.94003e-07	1.19777e-06	1.06204e-06	1.44953e-05	1.53002e-06	0.000396424	0.000318901	1.52202	-0.080322	0.539938	-0.125552	1.70855	0.139027	1.61145	0.00639873	1.2727	-0.0505333	1.57558	-0.127858	1.17233	-0.0857376	0.720848
D843N	missense	0	0	0	0	0	0	18	702	56	1	0	2	12	0	294	383	1.16862e-06	1.37809e-06	8.48389e-07	1.04489e-06	1.18686e-06	1.0749e-05	1.42165e-05	0.000515773	6.98261e-05	2.06324e-06	6.94003e-07	3.5933e-06	1.38066e-05	1.44953e-05	0.000225678	0.000293874	0.000404823	0.338739	0.986085	-0.17226	-0.0692814	0.0201683	0.306435	-0.186173	0.857267	-0.163331	0.391327	-0.205989	0.0824697	-0.167277	0.733453	0.662412
D843S	missense	13	253	420	39	0	1	317	1714	1486	7	0	0	11	0	211	3007	1.63606e-05	0.000350034	0.000357172	4.17957e-05	1.18686e-06	2.1498e-05	0.00023794	0.00125825	0.0018216	8.25296e-06	6.94003e-07	1.19777e-06	1.27445e-05	1.44953e-05	0.000162182	0.00230201	0.00178013	0.788347	0.504821	0.885725	-0.456235	-0.0717362	-0.844759	0.226762	1.13778	0.641066	-0.606532	0.949455	-0.0599614	-0.434371	0.121857	0.646584
D843T	missense	0	0	0	0	1	0	100	782	0	0	0	0	0	0	23	687	1.16862e-06	1.37809e-06	8.48389e-07	1.04489e-06	2.37372e-06	1.0749e-05	7.5572e-05	0.000574466	1.22502e-06	1.03162e-06	6.94003e-07	1.19777e-06	1.06204e-06	1.44953e-05	1.83602e-05	0.000526524	0.000550495	0.703623	0.363129	-0.194397	-0.178906	-0.0296901	-0.019701	-0.211645	-0.221393	-0.194325	-0.140241	-0.232795	-0.188004	0.00803964	-0.166909	0.533376
D843P	missense	0	0	0	0	0	0	11	1227	0	0	0	0	0	0	0	420	1.16862e-06	1.37809e-06	8.48389e-07	1.04489e-06	1.18686e-06	1.0749e-05	8.97886e-06	0.000900951	1.22502e-06	1.03162e-06	6.94003e-07	1.19777e-06	1.06204e-06	1.44953e-05	7.65009e-07	0.00032219	0.000611571	0.101231	-0.178196	-0.286829	-0.0865745	-0.23787	0.254988	-0.317998	-0.106873	-0.323742	0.0150031	-0.344722	-0.0839178	-0.334331	-0.0264372	-0.038483
D843G	missense	45	105	3856	78	8	20	1120	1653	717	467	26	81	101	22	2730	1599	5.37563e-05	0.000146077	0.00327224	8.25464e-05	1.06817e-05	0.000225729	0.000838775	0.0012135	0.000879564	0.000482798	1.87381e-05	9.82168e-05	0.000108329	0.000333391	0.00208924	0.00122448	0.00121899	1.09095	1.14692	1.34813	0.282017	1.03279	1.26188	0.516461	1.11522	0.847203	0.985867	0.741106	0.936133	0.234536	0.914466	1.11894
D843C	missense	0	0	0	0	0	0	0	981	0	0	0	0	0	0	1	1043	1.16862e-06	1.37809e-06	8.48389e-07	1.04489e-06	1.18686e-06	1.0749e-05	7.48238e-07	0.000720467	1.22502e-06	1.03162e-06	6.94003e-07	1.19777e-06	1.06204e-06	1.44953e-05	1.53002e-06	0.00079897	0.000759719	-0.426718	-0.221519	-0.240912	-0.257302	-0.134453	-0.252931	-0.265165	-0.318628	-0.259452	-0.272053	-0.28912	-0.276381	-0.267379	-0.286179	-0.324119
D843A	missense	2	1	4	0	4	0	45	632	784	11	221	27	33	5	1240	1871	3.50585e-06	2.75618e-06	4.24195e-06	1.04489e-06	5.9343e-06	1.0749e-05	3.4419e-05	0.000464415	0.00096164	1.23794e-05	0.000154069	3.35374e-05	3.61095e-05	8.69716e-05	0.000949376	0.00143264	0.000948526	0.569657	0.956383	0.179865	0.648563	0.06869	0.422561	0.0982554	1.09941	-0.133167	0.596611	-0.00749995	0.126473	0.346156	0.555357	0.76302
D843V	missense	1	0	16	1	0	0	98	2561	18	2	1	19	0	0	279	1326	2.33723e-06	1.37809e-06	1.44226e-05	2.08978e-06	1.18686e-06	1.0749e-05	7.40756e-05	0.00187967	2.32754e-05	3.09486e-06	1.38801e-06	2.39553e-05	1.06204e-06	1.44953e-05	0.000214202	0.00101555	0.00144761	0.422202	0.725743	0.144064	-0.17209	-0.578075	-0.387078	-0.327984	0.31198	-0.335893	0.599017	-0.527633	-0.0943932	-0.554581	-0.35478	0.573972
D843I	missense	0	0	0	0	0	0	53	618	5	0	0	0	0	0	25	410	1.16862e-06	1.37809e-06	8.48389e-07	1.04489e-06	1.18686e-06	1.0749e-05	4.04049e-05	0.000454144	7.35011e-06	1.03162e-06	6.94003e-07	1.19777e-06	1.06204e-06	1.44953e-05	1.98902e-05	0.000314537	0.000384341	0.612313	0.483051	-0.146122	-0.0820553	0.0790364	0.268432	-0.156099	0.316505	-0.126735	0.0226015	-0.174338	-0.0788232	-0.129165	-0.0195618	0.547682
D843L	missense	3	0	0	2	0	0	145	1591	0	2	0	0	1	0	65	1417	4.67446e-06	1.37809e-06	8.48389e-07	3.13468e-06	1.18686e-06	1.0749e-05	0.000109243	0.00116801	1.22502e-06	3.09486e-06	6.94003e-07	1.19777e-06	2.12409e-06	1.44953e-05	5.04906e-05	0.00108519	0.0011266	0.623982	0.42123	-0.340152	-0.314862	-0.357966	-0.424173	-0.0517213	-0.39002	-0.0824549	-0.368833	-0.409291	-0.108449	-0.412082	-0.175508	0.522606
D843M	missense	0	0	0	0	0	0	9	1098	0	0	0	0	0	0	16	305	1.16862e-06	1.37809e-06	8.48389e-07	1.04489e-06	1.18686e-06	1.0749e-05	7.48238e-06	0.000806307	1.22502e-06	1.03162e-06	6.94003e-07	1.19777e-06	1.06204e-06	1.44953e-05	1.30051e-05	0.000234181	0.000520244	0.0845762	0.456886	-0.264033	-0.0265972	-0.186526	0.433421	-0.291768	-0.0324829	-0.291824	0.115847	-0.317117	-0.0163047	-0.301091	0.0648111	0.270731
D843F	missense	0	0	1	4	0	0	7	288	0	2	1	0	0	0	3	2260	1.16862e-06	1.37809e-06	1.69678e-06	5.22446e-06	1.18686e-06	1.0749e-05	5.9859e-06	0.000212032	1.22502e-06	3.09486e-06	1.38801e-06	1.19777e-06	1.06204e-06	1.44953e-05	3.06003e-06	0.00173034	0.000971184	0.344326	-0.237556	0.152701	-0.272266	0.431398	-0.685105	0.0239119	-0.498804	0.555164	-0.516302	0.015108	-0.207323	0.0989543	-0.507187	0.0533851
D843Y	missense	0	1	2	0	0	0	2	498	1	0	0	0	0	0	9	457	1.16862e-06	2.75618e-06	2.54517e-06	1.04489e-06	1.18686e-06	1.0749e-05	2.24471e-06	0.000366103	2.45004e-06	1.03162e-06	6.94003e-07	1.19777e-06	1.06204e-06	1.44953e-05	7.65009e-06	0.000350506	0.000358305	-0.0121773	0.268731	0.123798	-0.10241	0.178729	0.207877	-0.105169	0.0351025	-0.0647604	-0.0116221	0.0516621	-0.101769	-0.0646242	-0.050529	0.128277
D843W	missense	0	0	1	0	0	0	0	533	0	0	0	0	0	0	20	110	1.16862e-06	1.37809e-06	1.69678e-06	1.04489e-06	1.18686e-06	1.0749e-05	7.48238e-07	0.000391782	1.22502e-06	1.03162e-06	6.94003e-07	1.19777e-06	1.06204e-06	1.44953e-05	1.60652e-05	8.4948e-05	0.000238365	-0.284492	0.703758	0.0265909	0.164033	0.147369	1.00055	-0.12119	0.203957	-0.0842557	0.436368	-0.1376	0.198595	-0.084927	0.354833	0.209633
D843_	nonsense	0	0	0	0	0	0	10	2524	8	2	0	0	0	0	1	853	1.16862e-06	1.37809e-06	8.48389e-07	1.04489e-06	1.18686e-06	1.0749e-05	8.23062e-06	0.00185253	1.10252e-05	3.09486e-06	6.94003e-07	1.19777e-06	1.06204e-06	1.44953e-05	1.53002e-06	0.000653564	0.00125304	-0.0873782	-0.181047	-0.434894	-0.219538	-0.571346	-0.140583	-0.488361	0.240523	-0.531049	-0.208558	-0.524014	-0.000989959	-0.550224	-0.228726	-0.134213
I844E	missense	168	4	115	121	3	4	526	439	2	0	1	0	0	0	22	715	0.000197496	6.89044e-06	9.84132e-05	0.000127477	4.74744e-06	5.37449e-05	0.000394321	0.000322816	3.67506e-06	1.03162e-06	1.38801e-06	1.19777e-06	1.06204e-06	1.44953e-05	1.75952e-05	0.000547953	0.000435385	1.22389	0.346518	0.900381	-0.0561016	0.981485	-0.042011	1.13694	0.0254622	1.35299	-0.152849	0.310861	-0.196458	0.388251	-0.178318	0.785202
I844D	missense	6	2	1	0	2	0	5	620	0	0	0	0	0	0	0	392	8.18031e-06	4.13426e-06	1.69678e-06	1.04489e-06	3.56058e-06	1.0749e-05	4.48943e-06	0.000455611	1.22502e-06	1.03162e-06	6.94003e-07	1.19777e-06	1.06204e-06	1.44953e-05	7.65009e-07	0.000300762	0.000378187	0.0985839	-0.164331	-0.00441135	-0.0736365	0.0775441	0.293478	0.303025	-0.090826	-0.127663	0.0367567	0.0981085	-0.0693326	0.198898	-0.00675362	-0.0328734
I844R	missense	1375	98	282	433	729	18	1632	3268	79	159	1644	135	153	15	1703	3227	0.00160802	0.000136431	0.000240094	0.000453483	0.000866408	0.000204231	0.00122187	0.00239838	9.80015e-05	0.000165059	0.00114164	0.000162896	0.000163555	0.000231924	0.00130357	0.00247038	0.00243438	1.01972	0.91049	0.671644	0.922644	0.671321	0.666388	1.15859	0.439904	1.1412	0.92394	0.554663	0.559939	1.34702	0.83156	0.965107
I844K	missense	1423	753	771	402	228	24	2043	567	1	1	0	18	0	0	16	1233	0.00166411	0.00103908	0.000654957	0.000421091	0.000271791	0.000268725	0.0015294	0.000416727	2.45004e-06	2.06324e-06	6.94003e-07	2.27575e-05	1.06204e-06	1.44953e-05	1.30051e-05	0.000944377	0.000680552	1.48073	0.175951	1.23725	-0.288734	1.6079	-0.346442	1.5803	-0.195997	1.6232	0.605771	1.49493	-0.164922	1.52396	-0.333999	0.828339
I844H	missense	0	0	1	1	0	0	2	316	0	0	0	0	0	0	0	456	1.16862e-06	1.37809e-06	1.69678e-06	2.08978e-06	1.18686e-06	1.0749e-05	2.24471e-06	0.000232575	1.22502e-06	1.03162e-06	6.94003e-07	1.19777e-06	1.06204e-06	1.44953e-05	7.65009e-07	0.000349741	0.000291158	0.093747	-0.194727	0.133706	-0.101999	0.388618	0.209099	0.00205678	-0.126004	0.265058	-0.0109312	-0.00789257	-0.101306	0.0712584	-0.0499038	-0.05049
I844Q	missense	1	0	0	0	0	0	1	493	0	0	0	0	0	0	0	558	2.33723e-06	1.37809e-06	8.48389e-07	1.04489e-06	1.18686e-06	1.0749e-05	1.49648e-06	0.000362435	1.22502e-06	1.03162e-06	6.94003e-07	1.19777e-06	1.06204e-06	1.44953e-05	7.65009e-07	0.000427801	0.000395118	-0.104488	-0.235316	-0.0997897	-0.139872	0.183388	0.0964254	0.0610255	-0.172979	-0.0618642	-0.0746103	-0.118234	-0.144001	-0.0616081	-0.107524	-0.169902
I844N	missense	18	18	7	3	2	0	22	87	11	8	0	4	32	2	168	432	2.22037e-05	2.61837e-05	6.78712e-06	4.17957e-06	3.56058e-06	1.0749e-05	1.72095e-05	6.45633e-05	1.47002e-05	9.28458e-06	6.94003e-07	5.98883e-06	3.50475e-05	4.34858e-05	0.000129286	0.000331374	0.000197968	0.86849	0.849656	0.681688	-0.0918579	0.981485	0.85369	1.00081	0.465963	0.832957	0.514828	1.04321	0.375765	0.784112	0.965533	0.859073
I844S	missense	3606	37	6121	376	535	26	2127	1818	2853	36	232	10	89	5	858	1449	0.0042152	5.23673e-05	0.00519384	0.000393924	0.000636157	0.000290223	0.00159225	0.00133455	0.0034962	3.81699e-05	0.000161703	1.31754e-05	9.5584e-05	8.69716e-05	0.000657142	0.00110968	0.00122212	1.21839	0.933726	1.42349	0.705675	1.10506	0.565423	1.52488	1.45994	1.26929	0.382036	0.462303	0.419233	1.43007	0.906823	1.07606
I844T	missense	43	24	19	12	13	0	173	923	2396	1228	1144	156	336	21	3870	1803	5.14191e-05	3.44522e-05	1.69678e-05	1.35836e-05	1.6616e-05	1.0749e-05	0.000130193	0.000677914	0.00293637	0.00126786	0.000794634	0.000188049	0.000357909	0.000318896	0.00296135	0.0013806	0.00102926	0.791956	1.19303	0.38692	0.963911	-0.106289	1.1699	0.64356	1.36831	0.495699	1.15324	0.526627	1.11531	0.541241	1.22195	0.992492
I844P	missense	9	3	17	0	3	2	218	1714	9	2	0	0	1	0	213	815	1.16862e-05	5.51235e-06	1.5271e-05	1.04489e-06	4.74744e-06	3.2247e-05	0.000163864	0.00125825	1.22502e-05	3.09486e-06	6.94003e-07	1.19777e-06	2.12409e-06	1.44953e-05	0.000163712	0.000624482	0.000941366	0.701269	0.769552	0.238247	-0.210982	0.115837	-0.115127	0.147242	0.275702	-0.419803	-0.194172	-0.0829997	0.00865603	-0.0191811	-0.0174666	0.73541
I844G	missense	34	3	697	66	57	4	486	2558	1025	27	818	114	120	9	1393	2095	4.09016e-05	5.51235e-06	0.000592176	7.00077e-05	6.88379e-05	5.37449e-05	0.000364392	0.00187747	0.00125687	2.88854e-05	0.000568389	0.000137743	0.000128507	0.000144953	0.00106642	0.00160406	0.00174077	0.794419	0.957036	0.907371	0.872718	0.167012	0.64504	0.348731	1.13548	0.674314	1.00742	-0.182539	0.282081	0.661856	0.886092	0.875727
I844C	missense	22	31	21	8	0	0	22	687	17	40	37	0	2	0	32	499	2.68782e-05	4.40988e-05	1.86646e-05	9.40403e-06	1.18686e-06	1.0749e-05	1.72095e-05	0.000504767	2.20503e-05	4.22964e-05	2.63721e-05	1.19777e-06	3.18613e-06	1.44953e-05	2.52453e-05	0.000382649	0.000443708	0.388379	0.491593	0.467074	0.56492	0.0301459	0.158807	0.559951	0.526957	0.474762	-0.0393545	0.661381	0.666622	-0.160817	0.238583	0.439986
I844A	missense	101	680	1341	199	287	18	2125	814	2	2	2	0	0	0	40	1441	0.000119199	0.000938478	0.00113854	0.000208978	0.000341816	0.000204231	0.00159075	0.000597944	3.67506e-06	3.09486e-06	2.08201e-06	1.19777e-06	1.06204e-06	1.44953e-05	3.13653e-05	0.00110356	0.000850751	1.40561	0.321933	1.27666	-0.111491	1.31391	-0.433559	0.871932	-0.137777	1.31788	-0.374138	1.3798	-0.112006	1.48448	-0.37855	0.863773
I844V	missense	155	2675	4160	149	193	12	890	1995	1821	585	9165	205	348	51	4393	1812	0.000182304	0.00368776	0.00353015	0.000156734	0.000230251	0.000139737	0.00066668	0.00146441	0.00223198	0.000604529	0.00636124	0.00024674	0.000370654	0.000753754	0.00336145	0.00138748	0.00142595	0.993461	1.21756	1.32511	1.35401	0.723989	1.64821	0.760658	1.3032	0.977548	1.23752	1.49739	0.957298	1.09789	1.23053	1.10551
I844I	silent	103	55	237	46	28	0	135	889	215	65	191	9	32	0	170	232	0.000121536	7.71729e-05	0.000201917	4.91099e-05	3.4419e-05	1.0749e-05	0.00010176	0.000652969	0.000264604	6.80869e-05	0.000133249	1.19777e-05	3.50475e-05	1.44953e-05	0.000130816	0.000178314	0.000415642	0.743183	0.976876	0.903304	1.01299	-0.0889455	0.585848	0.855715	1.28438	0.876085	0.92979	0.73654	0.929331	0.770574	1.14277	0.86003
I844L	missense	5727	1865	5014	630	405	49	4722	1854	2343	417	7526	104	194	19	4757	3898	0.00669383	0.00257151	0.00425467	0.000659327	0.000481865	0.000537449	0.00353393	0.00136096	0.00287144	0.000431217	0.00522376	0.000125765	0.000207099	0.000289905	0.00363991	0.00298389	0.00217243	1.39995	1.07932	1.3785	1.17303	1.38105	0.685564	1.62955	1.1834	1.41178	0.782478	1.42594	0.723426	1.34101	0.845056	1.23964
I844M	missense	25	36	342	52	60	10	430	652	9288	40	3190	60	102	12	2108	963	3.0384e-05	5.09893e-05	0.000290998	5.53793e-05	7.23985e-05	0.000118239	0.000322491	0.000479089	0.0113792	4.22964e-05	0.00221457	7.30637e-05	0.000109391	0.000188439	0.0016134	0.000737746	0.000608418	1.08477	1.19693	1.04197	1.27439	1.16359	1.22615	0.601265	1.83028	0.999686	1.0525	0.710477	0.5275	1.08601	1.06216	1.14085
I844F	missense	43	15	10	10	5	3	84	626	337	3417	4346	295	269	31	5195	485	5.14191e-05	2.20494e-05	9.33228e-06	1.14938e-05	7.12116e-06	4.2996e-05	6.36002e-05	0.000460013	0.000414056	0.00352608	0.00301683	0.000354539	0.000286752	0.000463849	0.00397498	0.000371934	0.000415974	0.715231	1.51657	0.343771	1.46126	0.714412	2.11297	0.735202	1.21737	0.559172	1.76822	0.512072	1.61002	0.403613	1.53366	1.1159
I844Y	missense	51	1	24	10	0	0	12	294	3	2	2	9	20	0	105	1306	6.0768e-05	2.75618e-06	2.12097e-05	1.14938e-05	1.18686e-06	1.0749e-05	9.7271e-06	0.000216434	4.90008e-06	3.09486e-06	2.08201e-06	1.19777e-05	2.23029e-05	1.44953e-05	8.10909e-05	0.00100024	0.000608339	0.452878	0.533106	0.667268	-0.0930121	0.421892	-0.378585	0.952873	-0.0477808	0.776004	0.384729	0.182398	-0.0911749	0.0928	0.520303	0.492992
I844W	missense	1041	1858	2039	135	54	1	1098	1187	1226	2098	2975	102	150	8	1958	944	0.0012177	0.00256187	0.00173071	0.000142105	6.52773e-05	2.1498e-05	0.000822314	0.000871604	0.0015031	0.00216537	0.00206535	0.00012337	0.000160369	0.000130457	0.00149865	0.000723206	0.000797405	1.16358	1.18608	1.28527	1.26502	0.098108	1.03163	1.3321	1.36294	1.09859	1.22437	1.53584	1.36577	0.875767	1.17727	1.17483
I844_	nonsense	3	0	2	0	0	0	1	471	8	1	2	0	0	0	1	556	4.67446e-06	1.37809e-06	2.54517e-06	1.04489e-06	1.18686e-06	1.0749e-05	1.49648e-06	0.000346294	1.10252e-05	2.06324e-06	2.08201e-06	1.19777e-06	1.06204e-06	1.44953e-05	1.53002e-06	0.000426271	0.000386282	-0.0938523	-0.0949466	0.135224	0.0673279	0.204463	0.09843	0.235607	0.340169	-0.0487628	-0.0734774	-0.106903	0.0036513	-0.0479641	-0.106498	-0.0943995
A845E	missense	9	3	5	2	3	0	7	505	0	0	1	2	1	0	68	371	1.16862e-05	5.51235e-06	5.09034e-06	3.13468e-06	4.74744e-06	1.0749e-05	5.9859e-06	0.000371239	1.22502e-06	1.03162e-06	1.38801e-06	3.5933e-06	2.12409e-06	1.44953e-05	5.27856e-05	0.000284691	0.000327965	0.21356	0.699773	0.26331	0.0669907	0.172284	0.324191	0.43572	-0.0780217	0.247179	0.401362	0.220598	-0.0576948	0.346393	0.207194	0.456667
A845D	missense	1119	1632	536	449	102	30	3708	1014	0	2	6	0	0	0	4	223	0.00130885	0.00225042	0.000455585	0.000470201	0.000122247	0.000333219	0.00277522	0.000744679	1.22502e-06	3.09486e-06	4.85802e-06	1.19777e-06	1.06204e-06	1.44953e-05	3.82504e-06	0.000171427	0.000458053	1.48431	0.273179	1.04345	0.397852	1.43886	0.607879	1.38635	0.0402498	1.48797	0.214444	1.54275	0.282621	1.1108	0.154026	0.878742
A845R	missense	113	2886	604	402	423	27	2416	2158	33	20	7	107	128	2	931	2489	0.000133222	0.00397854	0.000513276	0.000421091	0.000503229	0.000300972	0.00180849	0.001584	4.16506e-05	2.1664e-05	5.55203e-06	0.000129359	0.000137004	4.34858e-05	0.000712988	0.00190559	0.0017448	1.20812	0.841221	0.912913	-0.0297951	1.04262	-0.124641	0.667978	0.300919	1.23919	0.933124	1.49675	0.184612	1.30855	0.855138	1.02467
A845K	missense	2655	293	781	958	694	36	4115	1232	185	36	1709	129	99	10	1880	1582	0.00310384	0.000405158	0.000663441	0.00100205	0.000824868	0.000397713	0.00307975	0.00090462	0.000227853	3.81699e-05	0.00118675	0.00015571	0.000106204	0.000159448	0.00143898	0.00121147	0.00105804	1.46319	1.07395	1.08069	1.06388	1.4307	0.855336	1.54444	0.802767	1.64962	1.1349	1.0679	0.400635	1.62433	0.911857	1.26857
A845H	missense	2	21	36	3	3	0	40	173	0	0	0	0	0	0	26	399	3.50585e-06	3.03179e-05	3.13904e-05	4.17957e-06	4.74744e-06	1.0749e-05	3.06778e-05	0.000127659	1.22502e-06	1.03162e-06	6.94003e-07	1.19777e-06	1.06204e-06	1.44953e-05	2.06552e-05	0.000306119	0.000216889	0.844293	0.49612	0.856229	-0.0769554	0.666114	0.283605	0.403462	-0.0949425	0.636904	0.0311763	0.910113	-0.0730741	0.666099	-0.011803	0.670207
A845Q	missense	191	3428	4854	901	401	54	4510	470	4	9	2	1	10	0	217	389	0.000224374	0.00472546	0.00411893	0.000942492	0.000477118	0.000591194	0.0033753	0.00034556	6.12509e-06	1.03162e-05	2.08201e-06	2.39553e-06	1.16825e-05	1.44953e-05	0.000166772	0.000298466	0.000322013	1.70926	0.922021	1.6534	0.13433	2.05928	0.297764	1.15101	0.286222	1.90876	0.258267	1.91823	0.420258	1.74858	0.681241	1.31564
A845N	missense	189	24	1275	375	366	33	1660	419	1	2	16	2	4	5	155	1243	0.000222037	3.44522e-05	0.00108254	0.000392879	0.000435578	0.000365466	0.00124282	0.000308143	2.45004e-06	3.09486e-06	1.17981e-05	3.5933e-06	5.31022e-06	8.69716e-05	0.000119341	0.00095203	0.000630086	1.50276	0.62091	1.40247	0.24236	1.8898	0.651121	1.17562	-0.197878	1.69007	0.0197942	0.722734	-0.0807055	1.75563	0.123995	1.06183
A845S	missense	470	1533	1230	263	125	34	2005	2000	5	15	13	8	39	3	389	2127	0.000550418	0.00211399	0.00104437	0.000275851	0.000149544	0.000376215	0.00150097	0.00146808	7.35011e-06	1.65059e-05	9.71605e-06	1.07799e-05	4.24818e-05	5.79811e-05	0.000298353	0.00162855	0.00154832	1.18235	0.697355	1.07443	0.104939	1.181	0.124113	1.02122	-0.0668962	1.1394	0.197355	1.35837	0.160276	0.967884	0.56518	0.939851
A845T	missense	175	10	11	21	59	5	213	1513	3254	1794	4051	189	115	18	2531	927	0.000205676	1.5159e-05	1.01807e-05	2.29876e-05	7.12116e-05	6.44939e-05	0.000160123	0.00111078	0.00398744	0.00185176	0.0028121	0.000227575	0.000123197	0.00027541	0.001937	0.000710196	0.000910489	0.72498	1.24143	0.180569	1.32645	0.494163	1.45968	0.854488	1.59465	0.504987	1.42365	0.199613	1.33646	0.829203	1.10704	0.983203
A845P	missense	16	39	10	101	51	4	278	781	1038	1138	2098	154	1786	127	8386	2525	1.98665e-05	5.51235e-05	9.33228e-06	0.000106579	6.17167e-05	5.37449e-05	0.000208758	0.000573733	0.00127279	0.00117502	0.00145671	0.000185654	0.00189787	0.0018554	0.00641613	0.00193314	0.00125344	0.941144	1.28098	0.298396	1.01456	0.715446	1.9665	0.458245	1.09491	1.13612	1.04278	0.685029	1.02785	0.984209	1.60278	1.11106
A845G	missense	1736	1006	391	131	64	8	568	1806	6	1553	2	19	39	0	223	868	0.00202989	0.00138773	0.000332569	0.000137926	7.71459e-05	9.67409e-05	0.000425747	0.00132575	8.57513e-06	0.00160314	2.08201e-06	2.39553e-05	4.24818e-05	1.44953e-05	0.000171362	0.000665043	0.000995396	0.911984	0.766075	0.860332	-0.0162852	0.599894	-0.150321	1.35375	0.177866	0.969393	0.732824	1.27905	1.31982	0.800191	0.821322	0.839029
A845C	missense	3	2	5	2	1	0	30	146	0	1	1	0	0	0	7	2118	4.67446e-06	4.13426e-06	5.09034e-06	3.13468e-06	2.37372e-06	1.0749e-05	2.31954e-05	0.00010785	1.22502e-06	2.06324e-06	1.38801e-06	1.19777e-06	1.06204e-06	1.44953e-05	6.12007e-06	0.00162166	0.000864757	0.818387	-0.0848409	0.517207	-0.260073	0.744121	-0.648829	0.511303	-0.48368	0.602664	-0.4958	0.456492	-0.279504	0.509007	-0.488636	0.366773
A845A	silent	36	24	831	39	23	0	151	1716	2508	2948	19936	672	2464	155	9743	1638	4.32388e-05	3.44522e-05	0.00070586	4.17957e-05	2.84847e-05	1.0749e-05	0.000113732	0.00125972	0.00307357	0.00304225	0.0138363	0.000806096	0.00261794	0.00226126	0.00745424	0.00125432	0.00125702	0.615737	1.39834	1.02541	1.51906	-0.392933	2.31905	0.456171	1.40133	0.640731	1.64361	0.372514	1.32112	0.517095	1.81849	1.00704
A845V	missense	3894	46	55	146	53	11	1300	2142	39	624	4283	133	34	8	1628	1141	0.00455176	6.47701e-05	4.75098e-05	0.000153599	6.40905e-05	0.000128988	0.000973458	0.00157226	4.90008e-05	0.000644763	0.00297311	0.000160501	3.71716e-05	0.000130457	0.0012462	0.000873969	0.00122312	1.06525	1.11076	0.425611	1.29791	0.654086	0.925731	1.50429	0.520564	0.951302	1.24769	0.474401	1.0689	0.693588	0.704997	1.08801
A845I	missense	2	1	230	11	0	0	97	937	0	0	10	0	0	0	4	145	3.50585e-06	2.75618e-06	0.000195978	1.25387e-05	1.18686e-06	1.0749e-05	7.33273e-05	0.000688186	1.22502e-06	1.03162e-06	7.63404e-06	1.19777e-06	1.06204e-06	1.44953e-05	3.82504e-06	0.000111733	0.00039996	0.654416	0.359416	0.886383	0.563287	-0.113246	0.847269	0.00530972	0.140053	0.468355	0.349738	-0.105317	0.140513	-0.253649	0.276447	0.506916
A845L	missense	122	66	5	45	47	7	1749	1963	22	197	5	3	0	0	450	1097	0.00014374	9.23319e-05	5.09034e-06	4.8065e-05	5.69693e-05	8.59919e-05	0.00130942	0.00144093	2.81754e-05	0.000204261	4.16402e-06	4.79106e-06	1.06204e-06	1.44953e-05	0.000345019	0.000840296	0.00114062	1.15483	0.859943	-0.0152555	0.0700475	0.506864	-0.281135	0.708308	0.400696	0.642272	0.150184	0.584279	0.833629	0.684436	-0.300603	1.00739
A845M	missense	2	5	1	0	2	0	23	950	11	9	445	3	26	7	559	271	3.50585e-06	8.26853e-06	1.69678e-06	1.04489e-06	3.56058e-06	1.0749e-05	1.79577e-05	0.000697724	1.47002e-05	1.03162e-05	0.000309526	4.79106e-06	2.86752e-05	0.000115962	0.000428405	0.000208161	0.000452942	0.322737	1.18469	-0.0919498	1.14233	-0.119613	1.66226	0.00205678	0.574369	-0.250227	0.591253	0.164508	0.496623	0.0712584	1.04111	0.753715
A845F	missense	1	0	0	0	0	0	0	224	0	0	0	0	0	0	5	248	2.33723e-06	1.37809e-06	8.48389e-07	1.04489e-06	1.18686e-06	1.0749e-05	7.48238e-07	0.000165077	1.22502e-06	1.03162e-06	6.94003e-07	1.19777e-06	1.06204e-06	1.44953e-05	4.59005e-06	0.000190559	0.000177818	-0.0827087	0.288594	0.061745	0.0121533	0.547202	0.548705	0.246888	0.0155796	0.164303	0.181001	0.0773697	0.0273791	0.173926	0.123765	0.102943
A845Y	missense	4	3	40	31	1	3	251	844	1	0	0	2	0	0	11	519	5.84308e-06	5.51235e-06	3.4784e-05	3.34365e-05	2.37372e-06	4.2996e-05	0.000188556	0.000619954	2.45004e-06	1.03162e-06	6.94003e-07	3.5933e-06	1.06204e-06	1.44953e-05	9.1801e-06	0.000397955	0.000508954	0.899292	0.279885	0.552723	-0.126277	0.576373	0.136872	0.150712	0.00550022	0.780455	0.295496	0.0930536	-0.128675	-0.0147831	-0.0868397	0.589589
A845W	missense	384	171	542	60	99	6	2217	1862	0	0	0	0	0	0	18	465	0.000449917	0.000237031	0.000460675	6.37384e-05	0.000118686	7.52429e-05	0.00165959	0.00136683	1.22502e-06	1.03162e-06	6.94003e-07	1.19777e-06	1.06204e-06	1.44953e-05	1.45352e-05	0.000356628	0.000861731	1.22248	0.394556	0.920993	-0.105665	0.469514	0.198192	0.990457	-0.130551	0.738621	-0.0170955	0.831906	-0.105439	0.920068	-0.0554815	0.80852
A845_	nonsense	1	6	5	3	1	0	1	556	0	0	0	0	0	0	0	657	2.33723e-06	9.64662e-06	5.09034e-06	4.17957e-06	2.37372e-06	1.0749e-05	1.49648e-06	0.000408656	1.22502e-06	1.03162e-06	6.94003e-07	1.19777e-06	1.06204e-06	1.44953e-05	7.65009e-07	0.000503566	0.000456111	-0.132511	-0.268167	0.243586	-0.170525	0.12786	0.00523344	0.0326583	-0.210997	0.302295	-0.126149	0.335903	-0.178556	0.110038	-0.154158	-0.200339
A846E	missense	42	7	0	95	86	3	888	866	792	698	2	20	26	11	2140	1091	5.02505e-05	1.10247e-05	8.48389e-07	0.00010031	0.000103257	4.2996e-05	0.000665184	0.000636095	0.00097144	0.000721103	2.08201e-06	2.51531e-05	2.86752e-05	0.000173943	0.00163788	0.000835704	0.0007359	1.18761	1.17485	-0.215329	-0.0592261	0.564483	1.11166	0.653174	1.22745	1.08901	0.676046	0.259062	1.1021	1.10745	0.643581	1.18123
A846D	missense	1	0	0	2	2	0	36	527	20	2	0	1	6	0	89	551	2.33723e-06	1.37809e-06	8.48389e-07	3.13468e-06	3.56058e-06	1.0749e-05	2.76848e-05	0.00038738	2.57254e-05	3.09486e-06	6.94003e-07	2.39553e-06	7.43431e-06	1.44953e-05	6.88508e-05	0.000422444	0.000404912	0.561171	0.673794	-0.113461	-0.137503	0.152596	0.103473	0.0452949	0.53983	0.234939	0.148461	-0.134789	0.091489	0.247487	0.452615	0.617482
A846R	missense	7	0	31	117	68	2	376	2553	69	40	1	42	72	3	725	2152	9.34893e-06	1.37809e-06	2.71485e-05	0.000123297	8.18934e-05	3.2247e-05	0.000282086	0.0018738	8.57513e-05	4.22964e-05	1.38801e-06	5.15039e-05	7.75293e-05	5.79811e-05	0.000555396	0.00164768	0.00176074	0.735104	0.820195	0.274627	-0.263065	-0.0683973	0.117581	0.000385247	0.503201	0.837647	0.688002	-0.526855	0.357215	0.714454	0.733892	0.77765
A846K	missense	3	0	0	0	0	0	20	349	3	0	0	8	2	0	93	687	4.67446e-06	1.37809e-06	8.48389e-07	1.04489e-06	1.18686e-06	1.0749e-05	1.5713e-05	0.000256786	4.90008e-06	1.03162e-06	6.94003e-07	1.07799e-05	3.18613e-06	1.44953e-05	7.19108e-05	0.000526524	0.000391655	0.524929	0.638183	-0.029008	-0.178906	0.342805	-0.019701	0.306282	0.10184	0.0372385	0.554254	-0.0325239	-0.188004	0.0415989	0.147297	0.581556
A846H	missense	0	0	0	0	0	0	1	173	0	0	0	0	0	0	0	0	1.16862e-06	1.37809e-06	8.48389e-07	1.04489e-06	1.18686e-06	1.0749e-05	1.49648e-06	0.000127659	1.22502e-06	1.03162e-06	6.94003e-07	1.19777e-06	1.06204e-06	1.44953e-05	7.65009e-07	7.65297e-07	6.42122e-05	0.139128	1.03921	0.114542	1.04937	0.666114	3.63445	0.143821	1.30205	0.238226	1.92495	0.141302	1.19665	0.25091	1.70177	0.589167
A846Q	missense	0	0	0	0	0	0	0	156	0	0	0	0	0	0	0	5	1.16862e-06	1.37809e-06	8.48389e-07	1.04489e-06	1.18686e-06	1.0749e-05	7.48238e-07	0.000115187	1.22502e-06	1.03162e-06	6.94003e-07	1.19777e-06	1.06204e-06	1.44953e-05	7.65009e-07	4.59178e-06	5.98893e-05	0.0013049	0.678222	0.13566	0.712541	0.713675	2.63237	0.168119	0.884274	0.267792	1.35861	0.166873	0.816933	0.281701	1.18932	0.339763
A846N	missense	0	0	0	0	0	0	0	842	5	2	0	15	6	0	145	428	1.16862e-06	1.37809e-06	8.48389e-07	1.04489e-06	1.18686e-06	1.0749e-05	7.48238e-07	0.000618487	7.35011e-06	3.09486e-06	6.94003e-07	1.91642e-05	7.43431e-06	1.44953e-05	0.000111691	0.000328312	0.0004734	-0.391085	0.822052	-0.209563	-0.0901132	-0.0638467	0.24446	-0.229094	0.30651	-0.215559	0.885408	-0.251159	0.144912	-0.221668	0.524714	0.215483
A846S	missense	396	8	27	79	26	14	922	3026	1291	4227	10250	6422	35541	1422	5891	1944	0.000463941	1.24028e-05	2.37549e-05	8.35913e-05	3.20452e-05	0.000161235	0.000690624	0.00222083	0.00158272	0.00436169	0.00711423	0.00769325	0.0377472	0.0206268	0.00450743	0.0014885	0.00185467	0.904477	1.2625	0.212299	1.36183	0.597545	3.45968	0.882998	1.20667	0.677011	2.30254	-0.0226172	1.3612	0.382558	2.53273	1.08349
A846T	missense	2756	24	1979	174	125	18	1062	1288	95	360	1416	112	123	15	1984	1729	0.00322187	3.44522e-05	0.00167981	0.000182856	0.000149544	0.000204231	0.000795377	0.000945705	0.000117602	0.000372415	0.000983403	0.000135347	0.000131694	0.000231924	0.00151854	0.00132396	0.00113483	1.13676	1.06691	1.26238	1.01185	1.10184	1.01523	1.54277	0.627849	1.14763	1.06253	0.443825	0.864565	1.0996	0.947983	1.10183
A846P	missense	2	0	0	1	0	0	14	543	1	1	7	1	1	2	3	560	3.50585e-06	1.37809e-06	8.48389e-07	2.08978e-06	1.18686e-06	1.0749e-05	1.12236e-05	0.000399118	2.45004e-06	2.06324e-06	5.55203e-06	2.39553e-06	2.12409e-06	4.34858e-05	3.06003e-06	0.000429332	0.000414225	0.343413	0.0432593	-0.119593	0.250367	0.138786	0.708848	0.134065	-0.012195	0.109748	0.14335	-0.142214	0.00213486	-0.0904837	0.0896966	0.193336
A846G	missense	22	5	0	50	46	12	313	1530	684	0	0	38	0	3	167	1914	2.68782e-05	8.26853e-06	8.48389e-07	5.32895e-05	5.57824e-05	0.000139737	0.000234947	0.00112325	0.000839138	1.03162e-06	6.94003e-07	4.67129e-05	1.06204e-06	5.79811e-05	0.000128521	0.00146554	0.0012944	0.811888	0.548929	-0.332127	-0.371347	0.846684	0.183096	0.370909	1.06234	0.743573	0.694167	0.0460763	-0.404945	0.752723	-0.459685	0.680409
A846C	missense	0	0	0	0	0	0	1	978	0	0	0	0	0	0	1	339	1.16862e-06	1.37809e-06	8.48389e-07	1.04489e-06	1.18686e-06	1.0749e-05	1.49648e-06	0.000718266	1.22502e-06	1.03162e-06	6.94003e-07	1.19777e-06	1.06204e-06	1.44953e-05	1.53002e-06	0.000260201	0.000489234	-0.264178	0.00450233	-0.240283	-0.0464037	-0.133037	0.374496	-0.264442	-0.0570491	-0.258572	0.082545	-0.288359	-0.0386329	-0.266462	0.0346778	-0.129838
A846A	silent	98	406	796	67	67	16	784	1648	566	81	5027	199	326	12	1870	987	0.000115693	0.000560882	0.000676166	7.10526e-05	8.07065e-05	0.000182733	0.000587367	0.00120983	0.000694586	8.45929e-05	0.00348945	0.000239553	0.000347289	0.000188439	0.00143133	0.000756114	0.000982971	1.00848	1.16785	1.02488	1.35525	0.936439	1.2124	0.698323	1.17257	0.804953	1.42006	1.07648	0.669181	0.841108	1.38553	1.08816
A846V	missense	52	11	160	9	38	12	760	2445	19	0	5	1	0	0	66	1548	6.19367e-05	1.65371e-05	0.000136591	1.04489e-05	4.62876e-05	0.000139737	0.000569409	0.00179457	2.45004e-05	1.03162e-06	4.16402e-06	2.39553e-06	1.06204e-06	1.44953e-05	5.12556e-05	0.00118545	0.00149001	0.909175	0.406458	0.615362	0.00535706	0.629936	-0.473591	0.457471	0.287872	0.140283	-0.177673	0.101943	-0.359995	0.556518	-0.399021	0.657816
A846I	missense	0	0	0	0	0	0	0	184	0	0	4	0	0	0	2	418	1.16862e-06	1.37809e-06	8.48389e-07	1.04489e-06	1.18686e-06	1.0749e-05	7.48238e-07	0.00013573	1.22502e-06	1.03162e-06	3.47002e-06	1.19777e-06	1.06204e-06	1.44953e-05	2.29503e-06	0.00032066	0.000228195	-0.0370091	0.044099	0.101951	0.216877	0.637756	0.257651	0.129334	-0.105763	0.220597	0.0165083	0.126056	-0.0829086	0.232551	-0.0250753	0.00354492
A846L	missense	4	0	1	0	0	0	0	1006	17	9	3	3	13	0	516	1557	5.84308e-06	1.37809e-06	1.69678e-06	1.04489e-06	1.18686e-06	1.0749e-05	7.48238e-07	0.000738809	2.20503e-05	1.03162e-05	2.77601e-06	4.79106e-06	1.48686e-05	1.44953e-05	0.000395509	0.00119233	0.000965571	-0.432587	0.816962	-0.103702	-0.0719548	-0.146082	-0.476831	0.10926	0.261955	-0.266681	0.0395842	-0.295373	0.126745	-0.274908	0.354098	0.192187
A846M	missense	1	0	0	1	1	0	0	293	5	3	1051	0	0	0	193	820	2.33723e-06	1.37809e-06	8.48389e-07	2.08978e-06	2.37372e-06	1.0749e-05	7.48238e-07	0.0002157	7.35011e-06	4.12648e-06	0.000730092	1.19777e-06	1.06204e-06	1.44953e-05	0.000148412	0.000628309	0.000422004	-0.145156	0.748553	0.00680441	1.09598	0.423463	-0.118543	0.183673	0.155172	0.286719	-0.196102	0.0108417	0.0683275	0.301412	-0.217455	0.301699
A846F	missense	8	0	0	0	0	0	26	643	0	0	0	0	0	0	23	397	1.05175e-05	1.37809e-06	8.48389e-07	1.04489e-06	1.18686e-06	1.0749e-05	2.02024e-05	0.000472486	1.22502e-06	1.03162e-06	6.94003e-07	1.19777e-06	1.06204e-06	1.44953e-05	1.83602e-05	0.000304588	0.000388537	0.441243	0.473401	-0.154255	-0.0760131	0.06072	0.286408	0.353824	-0.0937738	-0.138121	0.0327607	-0.184186	-0.0720118	-0.141023	-0.0103694	0.457322
A846Y	missense	0	0	0	0	0	0	0	310	0	0	1	0	0	0	0	168	1.16862e-06	1.37809e-06	8.48389e-07	1.04489e-06	1.18686e-06	1.0749e-05	7.48238e-07	0.000228172	1.22502e-06	1.03162e-06	1.38801e-06	1.19777e-06	1.06204e-06	1.44953e-05	7.65009e-07	0.000129335	0.000178754	-0.15828	0.00569094	-0.00474184	0.215313	0.397458	0.765452	0.00657287	0.105943	0.0712139	0.303499	-0.00313977	0.10951	0.0769814	0.234607	-0.0762944
A846W	missense	0	0	0	0	0	0	0	329	0	0	0	0	0	0	1	493	1.16862e-06	1.37809e-06	8.48389e-07	1.04489e-06	1.18686e-06	1.0749e-05	7.48238e-07	0.000242112	1.22502e-06	1.03162e-06	6.94003e-07	1.19777e-06	1.06204e-06	1.44953e-05	1.53002e-06	0.000378057	0.000310085	-0.172124	-0.0707644	-0.0169221	-0.116634	0.370025	0.165559	-0.00744173	-0.144157	0.0541602	-0.0355386	-0.0178889	-0.117805	0.0592214	-0.0721697	-0.121444
A846_	nonsense	0	0	0	0	0	0	0	945	0	0	0	0	1	0	0	198	1.16862e-06	1.37809e-06	8.48389e-07	1.04489e-06	1.18686e-06	1.0749e-05	7.48238e-07	0.000694055	1.22502e-06	1.03162e-06	6.94003e-07	1.19777e-06	2.12409e-06	1.44953e-05	7.65009e-07	0.000152294	0.000423175	-0.417998	-0.0272303	-0.23324	0.0542906	-0.117175	0.674064	-0.256338	0.0678427	-0.248711	0.251849	-0.279831	0.0748809	-0.256193	0.386114	-0.222614
R847E	missense	293	373	386	326	843	114	9871	890	139	62	2	108	325	21	2657	456	0.000343573	0.000515405	0.000328327	0.00034168	0.00100171	0.00123613	0.00738661	0.000653703	0.000171503	6.49921e-05	2.08201e-06	0.000130556	0.000346227	0.000318896	0.00203339	0.000349741	0.000501722	1.74327	1.39392	1.00293	0.104527	2.1056	1.93783	1.10105	1.02621	1.43362	1.4719	1.20856	0.776713	1.7798	1.60516	1.5686
R847D	missense	21	3	0	58	29	6	597	655	8	3	0	2	7	1	259	514	2.57096e-05	5.51235e-06	8.48389e-07	6.16486e-05	3.56058e-05	7.52429e-05	0.000447446	0.00048129	1.10252e-05	4.12648e-06	6.94003e-07	3.5933e-06	8.49636e-06	2.89905e-05	0.000198902	0.000394128	0.000437709	1.16015	0.901504	-0.158047	-0.124461	0.95238	0.529932	0.560701	0.358449	1.02921	0.29855	0.156024	0.167158	0.872092	0.510648	1.03083
R847R	silent	44	7	274	93	121	3	661	2025	29	120	2	55	14	5	518	1600	5.25877e-05	1.10247e-05	0.000233307	9.82198e-05	0.000144797	4.2996e-05	0.000495334	0.00148642	3.67506e-05	0.000124826	2.08201e-06	6.70749e-05	1.59307e-05	8.69716e-05	0.000397039	0.00122524	0.00135583	0.92062	0.812255	0.764023	-0.131154	0.171828	0.510019	0.463322	0.374713	0.838857	0.865127	0.0479517	0.649339	0.954503	0.366043	0.866437
R847K	missense	573	2	3	56	5	1	222	453	2196	459	0	42	64	4	860	664	0.000670786	4.13426e-06	3.39356e-06	5.95588e-05	7.12116e-06	2.1498e-05	0.000166857	0.000333088	0.00269137	0.000474545	6.94003e-07	5.15039e-05	6.90329e-05	7.24764e-05	0.000658672	0.000508923	0.000421005	1.01579	1.09125	0.202301	-0.172514	0.543108	0.899425	1.41851	1.58069	1.12514	1.05934	0.176017	1.11854	0.500305	1.0367	1.05352
R847H	missense	38	15	11	193	205	31	1519	876	1	0	0	0	0	0	0	204	4.5576e-05	2.20494e-05	1.01807e-05	0.000202709	0.000244493	0.000343968	0.00113732	0.000643432	2.45004e-06	1.03162e-06	6.94003e-07	1.19777e-06	1.06204e-06	1.44953e-05	7.65009e-07	0.000156886	0.000400159	1.31016	-0.0332149	0.292719	0.0487063	1.52115	0.657451	0.627389	0.222533	1.28803	0.24246	0.428611	0.0685857	1.36217	0.179376	0.638472
R847Q	missense	0	0	0	1	0	0	8	432	0	0	0	0	0	0	5	221	1.16862e-06	1.37809e-06	8.48389e-07	2.08978e-06	1.18686e-06	1.0749e-05	6.73414e-06	0.000317681	1.22502e-06	1.03162e-06	6.94003e-07	1.19777e-06	1.06204e-06	1.44953e-05	4.59005e-06	0.000169896	0.000243788	0.277432	0.311718	-0.0727183	0.0337298	0.244359	0.612895	-0.071641	0.042341	0.175378	0.217279	-0.085453	0.0517025	-0.0221352	0.156591	0.294575
R847N	missense	2	0	0	2	1	0	121	813	2	0	0	0	0	0	2	103	3.50585e-06	1.37809e-06	8.48389e-07	3.13468e-06	2.37372e-06	1.0749e-05	9.1285e-05	0.00059721	3.67506e-06	1.03162e-06	6.94003e-07	1.19777e-06	1.06204e-06	1.44953e-05	2.29503e-06	7.95909e-05	0.000338401	0.73866	0.324842	-0.202372	0.176279	-0.0476522	1.03698	0.0388196	0.475302	0.110454	0.456957	-0.242452	0.2124	-0.00358909	0.373463	0.531751
R847S	missense	3	6	10	21	24	14	495	1682	368	479	2974	139	225	26	4677	1585	4.67446e-06	9.64662e-06	9.33228e-06	2.29876e-05	2.96715e-05	0.000161235	0.000371126	0.00123477	0.000452032	0.000495178	0.00206466	0.000167687	0.000240022	0.000391372	0.00357871	0.00121376	0.00122427	0.896525	1.25713	0.140961	1.16762	0.869095	1.35647	-0.0648584	0.962054	0.474553	1.15772	0.0608738	0.94336	0.535311	1.14451	1.07683
R847T	missense	76	14	380	34	72	50	2525	1695	4	3	29	0	2	0	117	759	8.99834e-05	2.06713e-05	0.000323236	3.65712e-05	8.66408e-05	0.000548198	0.00189005	0.00124431	6.12509e-06	4.12648e-06	2.08201e-05	1.19777e-06	3.18613e-06	1.44953e-05	9.0271e-05	0.000581626	0.000912968	1.27477	0.663943	0.867508	0.441769	1.43167	-0.0753649	0.632286	0.130663	0.605868	-0.1717	0.248521	0.0846888	0.853941	0.118831	0.969355
R847P	missense	0	0	0	0	0	0	0	322	2	0	1	0	0	0	119	1572	1.16862e-06	1.37809e-06	8.48389e-07	1.04489e-06	1.18686e-06	1.0749e-05	7.48238e-07	0.000236977	3.67506e-06	1.03162e-06	1.38801e-06	1.19777e-06	1.06204e-06	1.44953e-05	9.1801e-05	0.00120381	0.000720394	-0.167119	0.520776	-0.0125182	-0.20406	0.379944	-0.48219	-0.00237463	-0.158051	0.0603261	-0.401622	-0.0125562	-0.363253	0.0656427	-0.403419	0.176829
R847G	missense	29	263	253	95	38	19	1027	1195	22	11	10	15	17	8	430	1577	3.50585e-05	0.000363815	0.000215491	0.00010031	4.62876e-05	0.00021498	0.000769189	0.000877474	2.81754e-05	1.23794e-05	7.63404e-06	1.91642e-05	1.91168e-05	0.000130457	0.000329719	0.00120764	0.00104256	1.14642	0.777738	0.855969	0.115817	1.16021	0.744876	0.492065	0.316135	0.996493	0.47373	1.04871	0.16268	0.770799	0.422326	0.962081
R847C	missense	0	0	0	0	0	0	17	1923	4	2	18	0	0	0	30	1382	1.16862e-06	1.37809e-06	8.48389e-07	1.04489e-06	1.18686e-06	1.0749e-05	1.34683e-05	0.00141159	6.12509e-06	3.09486e-06	1.31861e-05	1.19777e-06	1.06204e-06	1.44953e-05	2.37153e-05	0.00105841	0.001235	0.0910621	0.274022	-0.379059	0.243357	-0.445592	-0.410195	-0.424117	-0.00893044	-0.452873	-0.360933	-0.456403	-0.103153	-0.468811	-0.366602	0.182542
R847A	missense	10	2	1	12	111	8	542	1496	364	148	945	65	118	23	2954	1708	1.28548e-05	4.13426e-06	1.69678e-06	1.35836e-05	0.000132928	9.67409e-05	0.000406293	0.00109831	0.000447132	0.000153711	0.000656527	7.90525e-05	0.000126383	0.000347887	0.0022606	0.00130789	0.0012031	0.945004	1.14953	-0.185141	0.938191	0.68696	1.24882	0.201897	0.942097	0.356937	0.896426	-0.120739	0.679617	1.01952	0.939705	1.04727
R847V	missense	4	4	70	9	3	0	247	1792	25	10	8	2	2	0	525	1891	5.84308e-06	6.89044e-06	6.02356e-05	1.04489e-05	4.74744e-06	1.0749e-05	0.000185563	0.00131548	3.18505e-05	1.13478e-05	6.24603e-06	3.5933e-06	3.18613e-06	1.44953e-05	0.000402394	0.00144794	0.00138171	0.719918	0.781307	0.510985	0.0439774	-0.41297	-0.585459	-0.0270847	0.302408	0.229597	-0.112738	-0.0385614	0.105781	-0.0325018	-0.142023	0.750613
R847I	missense	0	0	0	0	0	0	32	826	5	0	0	1	0	0	40	546	1.16862e-06	1.37809e-06	8.48389e-07	1.04489e-06	1.18686e-06	1.0749e-05	2.46919e-05	0.000606748	7.35011e-06	1.03162e-06	6.94003e-07	2.39553e-06	1.06204e-06	1.44953e-05	3.13653e-05	0.000418618	0.000512683	0.429702	0.517225	-0.205627	-0.135793	-0.054982	0.108562	-0.224566	0.249854	-0.210048	0.151338	-0.246393	-0.139402	-0.215929	-0.101317	0.473463
R847L	missense	1	0	0	9	7	0	110	1835	59	91	20	17	25	19	1503	1446	2.33723e-06	1.37809e-06	8.48389e-07	1.04489e-05	9.49488e-06	1.0749e-05	8.30544e-05	0.00134702	7.35011e-05	9.49091e-05	1.45741e-05	2.15598e-05	2.76132e-05	0.000289905	0.00115057	0.00110738	0.0012272	0.526703	1.04699	-0.369442	0.253667	-0.423933	1.23993	-0.249237	0.559911	0.222781	0.538352	-0.444759	0.612705	0.167995	0.552283	0.786846
R847M	missense	1	0	0	0	0	0	17	643	1308	17	228	21	35	3	1156	1203	2.33723e-06	1.37809e-06	8.48389e-07	1.04489e-06	1.18686e-06	1.0749e-05	1.34683e-05	0.000472486	0.00160355	1.85692e-05	0.000158927	2.63508e-05	3.82336e-05	5.79811e-05	0.000885115	0.000921418	0.000696952	0.346581	1.03118	-0.154255	0.73737	0.06072	0.442635	-0.00164181	1.32154	-0.138121	0.659888	-0.184186	0.305933	-0.141023	0.697934	0.688882
R847F	missense	15	9	7	0	0	2	638	1439	0	1	0	0	1	0	2	198	1.86979e-05	1.37809e-05	6.78712e-06	1.04489e-06	1.18686e-06	3.2247e-05	0.000478124	0.00105649	1.22502e-06	2.06324e-06	6.94003e-07	1.19777e-06	2.12409e-06	1.44953e-05	2.29503e-06	0.000152294	0.000604392	0.992074	0.194106	0.107579	0.0542906	0.196687	0.674064	0.299624	0.0678427	-0.369541	0.251849	0.188371	0.221774	-0.382028	0.386114	0.59309
R847Y	missense	4	0	0	0	0	0	11	1414	1	0	0	0	0	0	12	210	5.84308e-06	1.37809e-06	8.48389e-07	1.04489e-06	1.18686e-06	1.0749e-05	8.97886e-06	0.00103815	2.45004e-06	1.03162e-06	6.94003e-07	1.19777e-06	1.06204e-06	1.44953e-05	9.94511e-06	0.000161478	0.000599813	0.0681385	0.47773	-0.315944	0.0432832	-0.303442	0.641317	0.0288701	0.215807	-0.364505	0.233342	-0.379977	0.0624722	-0.376782	0.171126	0.272934
R847W	missense	11	1	0	0	0	0	25	501	14	0	0	4	2	3	253	866	1.40234e-05	2.75618e-06	8.48389e-07	1.04489e-06	1.18686e-06	1.0749e-05	1.94542e-05	0.000368304	1.83753e-05	1.03162e-06	6.94003e-07	5.98883e-06	3.18613e-06	5.79811e-05	0.000194312	0.000663513	0.000515908	0.490588	0.791861	-0.103089	-0.222379	0.175956	0.62628	0.480684	0.356106	-0.0664842	0.295375	0.0501713	-0.237011	-0.0664194	0.0811586	0.641225
R847_	nonsense	0	0	0	1	0	0	11	2609	0	0	0	0	0	0	4	848	1.16862e-06	1.37809e-06	8.48389e-07	2.08978e-06	1.18686e-06	1.0749e-05	8.97886e-06	0.00191489	1.22502e-06	1.03162e-06	6.94003e-07	1.19777e-06	1.06204e-06	1.44953e-05	3.82504e-06	0.000649737	0.00128231	-0.0747939	0.00473949	-0.441694	-0.218435	-0.586662	-0.137299	-0.496185	-0.27042	-0.341231	-0.206702	-0.532249	-0.232565	-0.56014	-0.227047	-0.0350272
D848E	missense	154	331	2	176	318	126	4627	1173	77	4	4	1	49	1	307	1044	0.000181135	0.000457525	2.54517e-06	0.000184946	0.000378609	0.00136512	0.00346285	0.000861333	9.55515e-05	5.1581e-06	3.47002e-06	2.39553e-06	5.31022e-05	2.89905e-05	0.000235623	0.000799736	0.000830534	1.50201	0.793076	-0.0519362	0.0450736	2.02391	0.13419	0.884568	0.696973	1.17778	-0.0532673	1.11033	0.0644905	1.40579	0.832394	1.14754
D848D	silent	56	68	48	63	63	1	66	753	1374	673	1838	355	188	31	2506	1200	6.66111e-05	9.50881e-05	4.15711e-05	6.68731e-05	7.59591e-05	2.1498e-05	5.0132e-05	0.00055319	0.0016844	0.000695312	0.00127627	0.000426404	0.000200726	0.000463849	0.00191788	0.000919122	0.000736156	0.616614	1.18747	0.61274	1.12947	0.308427	1.607	0.752789	1.33359	1.01256	1.5406	0.829708	1.07422	1.05732	1.1729	0.902043
D848R	missense	0	0	0	0	0	0	0	3074	0	0	0	0	0	0	1	4917	1.16862e-06	1.37809e-06	8.48389e-07	1.04489e-06	1.18686e-06	1.0749e-05	7.48238e-07	0.00225605	1.22502e-06	1.03162e-06	6.94003e-07	1.19777e-06	1.06204e-06	1.44953e-05	1.53002e-06	0.00376373	0.00300989	-0.693211	-0.533764	-0.475371	-0.548655	-0.66251	-1.11971	-0.534934	-0.679994	-0.587722	-0.761925	-0.573028	-0.604826	-0.609244	-0.729437	-0.613488
D848K	missense	3	0	1	0	0	0	0	1019	0	0	0	0	0	0	1	1323	4.67446e-06	1.37809e-06	1.69678e-06	1.04489e-06	1.18686e-06	1.0749e-05	7.48238e-07	0.000748347	1.22502e-06	1.03162e-06	6.94003e-07	1.19777e-06	1.06204e-06	1.44953e-05	1.53002e-06	0.00101325	0.0008808	-0.435582	-0.269388	-0.106337	-0.301968	-0.152016	-0.385812	0.0534923	-0.374027	-0.27037	-0.347153	-0.298563	-0.326733	-0.278749	-0.354133	-0.352485
D848H	missense	0	0	0	0	0	0	9	2039	0	0	0	0	0	0	0	370	1.16862e-06	1.37809e-06	8.48389e-07	1.04489e-06	1.18686e-06	1.0749e-05	7.48238e-06	0.00149669	1.22502e-06	1.03162e-06	6.94003e-07	1.19777e-06	1.06204e-06	1.44953e-05	7.65009e-07	0.000283925	0.00089031	-0.0598337	-0.152725	-0.391083	-0.0628069	-0.472674	0.325697	-0.437952	-0.0773941	-0.469709	0.0549652	-0.470964	-0.0571244	-0.486344	0.00972226	-0.106279
D848Q	missense	0	0	0	0	0	0	0	772	0	0	0	1	0	0	2	818	1.16862e-06	1.37809e-06	8.48389e-07	1.04489e-06	1.18686e-06	1.0749e-05	7.48238e-07	0.00056713	1.22502e-06	1.03162e-06	6.94003e-07	2.39553e-06	1.06204e-06	1.44953e-05	2.29503e-06	0.000626778	0.000596954	-0.370847	-0.0909281	-0.191757	-0.211672	-0.0237438	-0.117179	-0.208607	-0.262032	-0.190629	0.0237572	-0.229598	-0.224941	-0.195706	-0.216758	-0.230887
D848N	missense	0	0	0	0	0	0	1	504	0	0	2	0	0	0	0	1131	1.16862e-06	1.37809e-06	8.48389e-07	1.04489e-06	1.18686e-06	1.0749e-05	1.49648e-06	0.000370505	1.22502e-06	1.03162e-06	2.08201e-06	1.19777e-06	1.06204e-06	1.44953e-05	7.65009e-07	0.000866316	0.000618411	-0.10963	-0.377471	-0.104313	-0.065989	0.1732	-0.298191	-0.107994	-0.337497	-0.0681977	-0.297632	-0.123712	-0.293531	-0.0682039	-0.309324	-0.24355
D848S	missense	0	0	0	0	0	0	0	3658	2	0	0	0	0	0	16	3337	1.16862e-06	1.37809e-06	8.48389e-07	1.04489e-06	1.18686e-06	1.0749e-05	7.48238e-07	0.00268451	3.67506e-06	1.03162e-06	6.94003e-07	1.19777e-06	1.06204e-06	1.44953e-05	1.30051e-05	0.00255456	0.00261954	-0.733808	-0.0245324	-0.511087	-0.475804	-0.742951	-0.902977	-0.576029	-0.33348	-0.637729	-0.639435	-0.616277	-0.5227	-0.661322	-0.618603	-0.37917
D848T	missense	0	0	0	0	0	0	0	1738	0	0	1	0	0	0	27	2266	1.16862e-06	1.37809e-06	8.48389e-07	1.04489e-06	1.18686e-06	1.0749e-05	7.48238e-07	0.00127586	1.22502e-06	1.03162e-06	1.38801e-06	1.19777e-06	1.06204e-06	1.44953e-05	2.14202e-05	0.00173493	0.00150539	-0.560137	0.15395	-0.358293	-0.272764	-0.398823	-0.686587	-0.400224	-0.499422	-0.423799	-0.51714	-0.431258	-0.440704	-0.438533	-0.507945	-0.203094
D848P	missense	0	0	0	0	0	0	0	2358	0	0	0	0	0	0	1	1781	1.16862e-06	1.37809e-06	8.48389e-07	1.04489e-06	1.18686e-06	1.0749e-05	7.48238e-07	0.00173074	1.22502e-06	1.03162e-06	6.94003e-07	1.19777e-06	1.06204e-06	1.44953e-05	1.53002e-06	0.00136376	0.00154725	-0.631327	-0.32924	-0.420926	-0.357815	-0.539886	-0.551959	-0.472289	-0.443295	-0.511492	-0.441053	-0.5071	-0.38969	-0.529857	-0.439098	-0.480284
D848G	missense	0	1	0	0	0	0	0	2470	0	0	0	0	0	0	6	3217	1.16862e-06	2.75618e-06	8.48389e-07	1.04489e-06	1.18686e-06	1.0749e-05	7.48238e-07	0.00181291	1.22502e-06	1.03162e-06	6.94003e-07	1.19777e-06	1.06204e-06	1.44953e-05	5.35506e-06	0.00246273	0.00213782	-0.642157	-0.19592	-0.430453	-0.468921	-0.561345	-0.882501	-0.483251	-0.5811	-0.524832	-0.627863	-0.346236	-0.514941	-0.543749	-0.608132	-0.419038
D848C	missense	0	0	0	0	0	0	0	1076	0	0	0	0	0	0	0	1107	1.16862e-06	1.37809e-06	8.48389e-07	1.04489e-06	1.18686e-06	1.0749e-05	7.48238e-07	0.000790166	1.22502e-06	1.03162e-06	6.94003e-07	1.19777e-06	1.06204e-06	1.44953e-05	7.65009e-07	0.000847949	0.000819058	-0.448277	-0.373154	-0.259879	-0.268487	-0.177172	-0.286206	-0.286989	-0.3325	-0.286008	-0.290859	-0.312088	-0.28899	-0.295035	-0.303195	-0.410715
D848A	missense	0	0	0	0	0	0	0	2259	0	0	0	0	0	0	1	1314	1.16862e-06	1.37809e-06	8.48389e-07	1.04489e-06	1.18686e-06	1.0749e-05	7.48238e-07	0.0016581	1.22502e-06	1.03162e-06	6.94003e-07	1.19777e-06	1.06204e-06	1.44953e-05	1.53002e-06	0.00100637	0.00133223	-0.621318	-0.268014	-0.41212	-0.300686	-0.520053	-0.381998	-0.462157	-0.372437	-0.499163	-0.344997	-0.496437	-0.325288	-0.517017	-0.352182	-0.444666
D848V	missense	0	0	0	0	0	0	0	2131	0	0	0	0	0	0	6	3285	1.16862e-06	1.37809e-06	8.48389e-07	1.04489e-06	1.18686e-06	1.0749e-05	7.48238e-07	0.00156419	1.22502e-06	1.03162e-06	6.94003e-07	1.19777e-06	1.06204e-06	1.44953e-05	5.35506e-06	0.00251477	0.00203948	-0.607706	-0.200133	-0.400144	-0.472852	-0.493081	-0.894196	-0.448377	-0.585975	-0.482395	-0.634472	-0.481935	-0.519372	-0.499555	-0.614113	-0.40392
D848I	missense	0	0	0	0	0	0	0	1129	0	0	0	0	0	0	0	1243	1.16862e-06	1.37809e-06	8.48389e-07	1.04489e-06	1.18686e-06	1.0749e-05	7.48238e-07	0.000829051	1.22502e-06	1.03162e-06	6.94003e-07	1.19777e-06	1.06204e-06	1.44953e-05	7.65009e-07	0.00095203	0.00089054	-0.459492	-0.396479	-0.269746	-0.290251	-0.199395	-0.350955	-0.298342	-0.359495	-0.299823	-0.327453	-0.324036	-0.313525	-0.309422	-0.336307	-0.427985
D848L	missense	0	0	0	0	0	0	1	5121	0	0	1	0	0	0	12	3930	1.16862e-06	1.37809e-06	8.48389e-07	1.04489e-06	1.18686e-06	1.0749e-05	1.49648e-06	0.00375788	1.22502e-06	1.03162e-06	1.38801e-06	1.19777e-06	1.06204e-06	1.44953e-05	9.94511e-06	0.00300838	0.00338313	-0.650509	-0.111524	-0.580175	-0.37624	-0.898553	-0.99443	-0.655521	-0.627764	-0.734459	-0.691121	-0.699936	-0.557354	-0.762059	-0.665371	-0.381016
D848M	missense	0	0	0	0	0	0	0	1960	0	0	0	0	0	0	0	1791	1.16862e-06	1.37809e-06	8.48389e-07	1.04489e-06	1.18686e-06	1.0749e-05	7.48238e-07	0.00143873	1.22502e-06	1.03162e-06	6.94003e-07	1.19777e-06	1.06204e-06	1.44953e-05	7.65009e-07	0.00137141	0.00140507	-0.588187	-0.470015	-0.382971	-0.358867	-0.454403	-0.555089	-0.428618	-0.4446	-0.458351	-0.442822	-0.461141	-0.390876	-0.474515	-0.440698	-0.529101
D848F	missense	0	0	0	0	0	0	1	1340	0	0	0	0	0	0	0	1597	1.16862e-06	1.37809e-06	8.48389e-07	1.04489e-06	1.18686e-06	1.0749e-05	1.49648e-06	0.000983856	1.22502e-06	1.03162e-06	6.94003e-07	1.19777e-06	1.06204e-06	1.44953e-05	7.65009e-07	0.00122294	0.0011034	-0.337635	-0.446931	-0.304911	-0.337328	-0.278593	-0.491008	-0.338802	-0.417884	-0.349057	-0.406606	-0.366617	-0.366594	-0.360695	-0.407928	-0.392283
D848Y	missense	0	0	1	0	0	0	3	1782	0	0	0	0	0	0	0	643	1.16862e-06	1.37809e-06	1.69678e-06	1.04489e-06	1.18686e-06	1.0749e-05	2.99295e-06	0.00130814	1.22502e-06	1.03162e-06	6.94003e-07	1.19777e-06	1.06204e-06	1.44953e-05	7.65009e-07	0.000492851	0.000900496	-0.242319	-0.263834	-0.221052	-0.166482	-0.410383	0.0172612	-0.406129	-0.205983	-0.430985	-0.119351	-0.437473	-0.173998	-0.446016	-0.148007	-0.253077
D848W	missense	0	0	0	0	0	0	0	894	0	0	0	0	0	0	0	1285	1.16862e-06	1.37809e-06	8.48389e-07	1.04489e-06	1.18686e-06	1.0749e-05	7.48238e-07	0.000656638	1.22502e-06	1.03162e-06	6.94003e-07	1.19777e-06	1.06204e-06	1.44953e-05	7.65009e-07	0.000984172	0.000820405	-0.40506	-0.403168	-0.221857	-0.296494	-0.0915371	-0.369526	-0.24324	-0.367237	-0.232773	-0.337948	-0.266047	-0.320562	-0.239595	-0.345804	-0.404114
D848_	nonsense	0	2	0	0	0	0	1	2635	0	0	0	0	0	0	2	1218	1.16862e-06	4.13426e-06	8.48389e-07	1.04489e-06	1.18686e-06	1.0749e-05	1.49648e-06	0.00193396	1.22502e-06	1.03162e-06	6.94003e-07	1.19777e-06	1.06204e-06	1.44953e-05	2.29503e-06	0.000932897	0.00143343	-0.495422	-0.171053	-0.44373	-0.286435	-0.591248	-0.339602	-0.498528	-0.354761	-0.543421	-0.321036	-0.261466	-0.309223	-0.563109	-0.330501	-0.333237
L849E	missense	0	0	1	1	1	0	73	1023	1	10	15	6	29	0	99	681	1.16862e-06	1.37809e-06	1.69678e-06	2.08978e-06	2.37372e-06	1.0749e-05	5.53696e-05	0.000751282	2.45004e-06	1.13478e-05	1.11041e-05	8.38436e-06	3.18613e-05	1.44953e-05	7.65009e-05	0.000521933	0.000636607	0.568355	0.652414	-0.107141	0.343955	-0.153827	-0.0148022	-0.275063	-0.0577339	-0.0721566	0.477588	-0.299537	0.322017	-0.0723268	0.808346	0.610384
L849D	missense	2	0	0	0	0	0	97	1013	15	14	1	1	0	0	125	825	3.50585e-06	1.37809e-06	8.48389e-07	1.04489e-06	1.18686e-06	1.0749e-05	7.33273e-05	0.000743945	1.96003e-05	1.54743e-05	1.38801e-06	2.39553e-06	1.06204e-06	1.44953e-05	9.63911e-05	0.000632135	0.00068804	0.636227	0.660381	-0.247498	-0.0829679	-0.149287	-0.121939	-0.0131027	0.38245	-0.268674	0.0210672	-0.297096	0.347149	-0.276982	-0.219192	0.648304
L849R	missense	17	25	3	177	218	0	30	3240	35	41	11	315	251	0	84	2869	2.10351e-05	3.58303e-05	3.39356e-06	0.000185991	0.000259922	1.0749e-05	2.31954e-05	0.00237784	4.41007e-05	4.3328e-05	8.32804e-06	0.000378494	0.000267635	1.44953e-05	6.50257e-05	0.0021964	0.00228712	0.096231	0.330153	-0.201424	0.0197278	-0.686832	-0.818494	0.135736	0.28113	0.887365	1.22758	0.224255	0.301405	0.989015	1.00603	0.213192
L849K	missense	0	0	0	0	0	0	0	601	0	0	0	0	0	0	2	998	1.16862e-06	1.37809e-06	8.48389e-07	1.04489e-06	1.18686e-06	1.0749e-05	7.48238e-07	0.000441671	1.22502e-06	1.03162e-06	6.94003e-07	1.19777e-06	1.06204e-06	1.44953e-05	2.29503e-06	0.000764532	0.000603102	-0.312475	-0.130954	-0.140402	-0.249019	0.0919191	-0.228289	-0.149518	-0.308355	-0.118726	-0.258127	-0.167412	-0.267044	-0.120825	-0.273578	-0.221715
L849H	missense	0	2	0	0	1	0	36	667	0	0	1	0	0	0	5	458	1.16862e-06	4.13426e-06	8.48389e-07	1.04489e-06	2.37372e-06	1.0749e-05	2.76848e-05	0.000490094	1.22502e-06	1.03162e-06	1.38801e-06	1.19777e-06	1.06204e-06	1.44953e-05	4.59005e-06	0.000351271	0.000420683	0.506262	0.165377	-0.16177	0.0274837	0.0437933	0.206657	-0.174104	-0.127022	-0.148644	-0.0123115	0.0799625	-0.102231	0.0556129	-0.0511528	0.335819
L849Q	missense	25	10	34	17	5	2	732	689	1	1	0	0	3	0	78	1922	3.0384e-05	1.5159e-05	2.96936e-05	1.88081e-05	7.12116e-06	3.2247e-05	0.000548459	0.000506235	2.45004e-06	2.06324e-06	6.94003e-07	1.19777e-06	4.24818e-06	1.44953e-05	6.04357e-05	0.00147167	0.000988951	1.19588	0.396078	0.561847	-0.372131	0.537034	-0.594548	0.58824	-0.299434	0.673267	-0.465122	0.395063	-0.258936	0.374938	-0.0643939	0.795978
L849N	missense	32	21	0	10	9	2	1258	1424	3	1	1	1	0	0	128	998	3.85643e-05	3.03179e-05	8.48389e-07	1.14938e-05	1.18686e-05	3.2247e-05	0.000942032	0.00104548	4.90008e-06	2.06324e-06	1.38801e-06	2.39553e-06	1.06204e-06	1.44953e-05	9.86861e-05	0.000764532	0.000905008	1.15285	0.62681	-0.31739	-0.118716	0.201532	-0.228289	0.473186	0.0148783	0.32307	-0.0390383	0.387082	-0.120151	0.310723	-0.273578	0.889829
L849S	missense	188	65	30	421	575	42	4798	3180	196	277	54	440	1574	5	1897	2950	0.000220868	9.09538e-05	2.63001e-05	0.000440944	0.000683632	0.000462207	0.00359079	0.00233382	0.000241329	0.00028679	3.81702e-05	0.000528215	0.00167272	8.69716e-05	0.00145199	0.00225839	0.0022961	1.27777	0.950288	0.223013	0.300694	1.06179	0.168017	0.695865	0.670945	1.14099	1.32413	0.460602	0.696028	1.28423	1.52219	1.11403
L849T	missense	4	5	2	2	3	0	2	763	121	615	1212	107	259	32	1446	2700	5.84308e-06	8.26853e-06	2.54517e-06	3.13468e-06	4.74744e-06	1.0749e-05	2.24471e-06	0.000560527	0.000149452	0.000635478	0.000841826	0.000129359	0.000276132	0.000478344	0.00110697	0.00206707	0.0013138	-0.111625	0.913463	0.036305	0.898881	-0.0183261	1.17094	0.174527	0.579857	0.128684	0.907414	0.218965	0.883398	0.222991	1.03232	0.400919
L849P	missense	68	22	0	9	14	0	652	956	43	64	52	78	357	0	639	2947	8.06345e-05	3.1696e-05	8.48389e-07	1.04489e-05	1.78029e-05	1.0749e-05	0.000488599	0.000702126	5.39008e-05	6.70553e-05	3.67822e-05	9.46235e-05	0.000380212	1.44953e-05	0.000489605	0.0022561	0.00147911	1.09253	0.731479	-0.235615	0.293922	-0.122523	-0.83349	0.741597	0.321667	0.410155	0.780923	0.497161	0.388272	0.551395	1.09878	0.912003
L849G	missense	66	33	3	58	49	4	2088	3007	21	48	17	121	210	0	514	2092	7.82973e-05	4.6855e-05	3.39356e-06	6.16486e-05	5.9343e-05	5.37449e-05	0.00156307	0.00220689	2.69504e-05	5.05494e-05	1.24921e-05	0.000146127	0.000224091	1.44953e-05	0.000393979	0.00160177	0.00190433	1.09664	0.756708	-0.186099	0.155301	0.0922266	-0.641925	0.463989	0.239916	0.591255	1.02655	0.309534	0.40098	0.568989	1.04554	0.926676
L849C	missense	51	72	2	992	1001	0	84	1984	128	90	20	1596	1184	0	287	2468	6.0768e-05	0.0001006	2.54517e-06	0.00103758	0.00118923	1.0749e-05	6.36002e-05	0.00145634	0.000158027	9.38774e-05	1.45741e-05	0.00191283	0.00125852	1.44953e-05	0.000220322	0.00188952	0.00167293	0.446179	0.606328	-0.159813	0.153221	-0.460031	-0.734324	0.502324	0.613806	1.5227	1.78724	0.602966	0.497155	1.59128	1.49182	0.526253
L849A	missense	96	243	15	343	764	45	2718	2546	9187	15475	24096	26146	95232	2829	121949	2462	0.000113356	0.000336254	1.35742e-05	0.000359443	0.000907948	0.000494454	0.00203446	0.00186867	0.0112555	0.0159654	0.0167234	0.031318	0.101142	0.0410216	0.0932928	0.00188493	0.0018768	1.19702	1.82538	0.132817	1.47812	1.19582	3.71213	0.590753	1.60901	1.14614	2.67164	0.841095	1.58614	1.43579	2.74709	1.5112
L849V	missense	4961	776	9491	1690	1343	183	8898	4127	530	20233	23838	1929	1380	98	9078	2801	0.00579867	0.00107077	0.00805291	0.00176691	0.00159514	0.00197781	0.00665857	0.0030286	0.000650485	0.0208738	0.0165443	0.00231169	0.00146668	0.00143503	0.00694551	0.00214436	0.00258648	1.3611	1.27606	1.34525	1.45185	1.61375	1.76483	1.40658	0.91422	1.46523	1.80711	1.00908	1.61562	1.45995	1.49941	1.31858
L849I	missense	2	2	0	4	3	0	21	557	1194	5698	7361	371	349	54	7499	758	3.50585e-06	4.13426e-06	8.48389e-07	5.22446e-06	4.74744e-06	1.0749e-05	1.64612e-05	0.00040939	0.0014639	0.0058792	0.00510925	0.000445569	0.000371716	0.00079724	0.00573756	0.000580861	0.000495125	0.426896	1.5007	-0.124812	1.4765	0.127031	2.16655	0.12806	1.40788	0.365952	1.69955	0.124715	1.62389	0.317096	1.48038	0.963798
L849L	silent	4534	10200	8796	3398	2781	159	10327	2856	509	927	4289	2320	2027	13	2480	3364	0.00529967	0.0140579	0.00746328	0.00355159	0.00330185	0.00171984	0.0077278	0.00209611	0.00062476	0.000957344	0.00297727	0.00278001	0.00215383	0.000202934	0.00189799	0.00257522	0.00233567	1.48179	0.977804	1.40522	1.09503	1.71934	0.568462	1.47229	0.862121	1.77185	1.80755	1.74103	0.923659	1.78806	1.55694	1.2298
L849M	missense	431	331	1805	454	932	28	2219	1498	9	36	23	11	13	0	26	592	0.000504842	0.000457525	0.00153219	0.000475426	0.00110734	0.000311721	0.00166109	0.00109978	1.22502e-05	3.81699e-05	1.66561e-05	1.43732e-05	1.48686e-05	1.44953e-05	2.06552e-05	0.000453821	0.000776799	1.27345	0.416796	1.21249	0.446465	1.22763	0.0634034	1.06906	0.350132	1.37902	0.692152	1.04955	0.608717	1.65402	0.630365	0.845122
L849F	missense	18	32	5	231	209	1	125	820	25	242	19	263	175	0	139	768	2.22037e-05	4.54769e-05	5.09034e-06	0.000242415	0.000249241	2.1498e-05	9.4278e-05	0.000602346	3.18505e-05	0.000250684	1.38801e-05	0.00031621	0.00018692	1.44953e-05	0.000107101	0.000588514	0.00059543	0.744193	0.696014	0.163899	0.363334	0.269045	-0.0819489	0.473029	0.512324	1.35845	1.58702	0.625077	0.952506	1.38769	1.28003	0.720103
L849Y	missense	0	5	0	1	0	0	75	1297	0	2	0	0	0	0	11	1055	1.16862e-06	8.26853e-06	8.48389e-07	2.08978e-06	1.18686e-06	1.0749e-05	5.68661e-05	0.000952308	1.22502e-06	3.09486e-06	6.94003e-07	1.19777e-06	1.06204e-06	1.44953e-05	9.1801e-06	0.000808154	0.000880231	0.519224	0.137162	-0.298216	-0.259451	-0.263516	-0.259323	-0.331099	-0.321292	-0.140346	-0.275666	0.0871395	-0.0459835	-0.350935	-0.289448	0.328193
L849W	missense	6737	8211	1035	239554	190209	4845	28764	1111	19027	17815	7472	504630	306573	4736	98014	2207	0.00787414	0.0113169	0.000878931	0.250309	0.225753	0.0520896	0.0215231	0.000815845	0.0233097	0.0183793	0.00518629	0.60443	0.325595	0.0686641	0.0749823	0.00168978	0.00125281	1.94123	1.80338	1.15968	1.27857	3.73372	4.06135	1.78887	1.80424	3.26699	3.6418	1.92178	1.63914	3.33602	3.11272	1.8723
L849_	nonsense	1	3	0	23	37	0	8	2055	5	8	4	69	50	0	48	524	2.33723e-06	5.51235e-06	8.48389e-07	2.50774e-05	4.51007e-05	1.0749e-05	6.73414e-06	0.00150843	7.35011e-06	9.28458e-06	3.47002e-06	8.38436e-05	5.41643e-05	1.44953e-05	3.74854e-05	0.000401781	0.000955107	-0.0862557	0.561406	-0.392688	0.17448	-0.476289	0.13152	-0.275984	0.259425	0.442006	1.28808	-0.128105	0.334936	0.600758	1.03493	0.237575
I850E	missense	3441	3671	3482	5590	22352	1729	30984	1725	54	8	3	9	19	2	295	1310	0.00402238	0.00506034	0.00295494	0.00584199	0.0265299	0.0185958	0.0231842	0.00126632	6.7376e-05	9.28458e-06	2.77601e-06	1.19777e-05	2.12409e-05	4.34858e-05	0.000226443	0.0010033	0.00113481	1.85594	0.739382	1.31843	-0.0395056	3.05383	0.234127	1.52622	0.562637	2.05991	0.383763	1.61224	0.140997	2.56308	0.505475	1.29766
I850D	missense	1038	191	1227	256	520	51	4155	1153	34	7	13	54	60	3	300	826	0.00121419	0.000264593	0.00104182	0.000268537	0.000618354	0.000558947	0.00310968	0.000846659	4.28757e-05	8.25296e-06	9.71605e-06	6.58771e-05	6.47847e-05	5.79811e-05	0.000230268	0.000632901	0.00073978	1.48091	0.835582	1.18698	0.282613	1.61878	0.652697	1.33828	0.564678	1.28997	1.06823	0.978392	0.213677	1.55786	0.956181	1.15824
I850R	missense	5434	438	276	1606	780	69	4555	2278	4853	1376	1269	156	304	12	2546	4006	0.00635143	0.000604981	0.000235004	0.00167914	0.000926938	0.000752429	0.00340897	0.00167204	0.00594624	0.00142054	0.000881384	0.000188049	0.000323924	0.000188439	0.00194848	0.00306655	0.00236929	1.34349	0.947914	0.741341	0.833367	1.44148	0.429359	1.56849	1.34676	1.62142	0.900996	1.01483	0.970285	1.47529	0.965174	1.1457
I850K	missense	11	15	19	30	101	0	99	678	1023	7051	1926	665	362	22	3594	469	1.40234e-05	2.20494e-05	1.69678e-05	3.23916e-05	0.00012106	1.0749e-05	7.48238e-05	0.000498164	0.00125442	0.00727499	0.00133734	0.000797712	0.000385522	0.000333391	0.00275021	0.00035969	0.000428927	0.734572	1.44911	0.450202	1.31462	0.0362375	1.947	0.409306	1.48362	0.834224	2.03512	0.492255	1.7706	1.22829	1.62789	1.09184
I850H	missense	978	2148	1397	190	36	4	623	1054	41	7	0	16	69	8	324	556	0.00114408	0.00296151	0.00118605	0.000199574	4.39138e-05	5.37449e-05	0.000466901	0.000774026	5.14508e-05	8.25296e-06	6.94003e-07	2.0362e-05	7.43431e-05	0.000130457	0.000248628	0.000426271	0.000600148	1.05916	0.930666	1.23204	-0.139199	0.576921	1.32727	1.34542	0.699344	1.23041	0.82204	1.60143	0.297437	0.792601	1.10858	0.994913
I850Q	missense	9	2	4	19	28	22	197	500	27	31	2	4	20	0	81	580	1.16862e-05	4.13426e-06	4.24195e-06	2.08978e-05	3.4419e-05	0.000247227	0.000148151	0.00036757	3.43005e-05	3.30118e-05	2.08201e-06	5.98883e-06	2.23029e-05	1.44953e-05	6.27307e-05	0.000444638	0.000406104	0.965028	0.644723	0.227901	0.0593975	1.6274	0.0748369	0.438067	0.594968	0.795619	0.421897	0.151515	0.582282	0.942669	0.752176	0.804876
I850N	missense	420	1910	3590	4607	2799	113	4501	1368	49	64	38	12	14	0	71	408	0.000491987	0.00263353	0.00304657	0.00481486	0.00332321	0.00122538	0.00336857	0.0010044	6.12509e-05	6.70553e-05	2.70661e-05	1.5571e-05	1.59307e-05	1.44953e-05	5.50806e-05	0.000313007	0.000658703	1.45969	0.689244	1.3723	0.607569	1.90287	0.27116	1.0844	0.812009	2.07094	0.834868	1.50743	0.806853	2.01033	0.756341	1.07447
I850S	missense	9804	9002	5739	5797	3605	352	14634	3022	218	443	46	75	113	14	864	1491	0.0114583	0.0124069	0.00486976	0.00605828	0.00427982	0.00379439	0.0109505	0.0022179	0.000268279	0.000458039	3.26182e-05	9.10302e-05	0.000121073	0.000217429	0.000661732	0.00114182	0.00167986	1.54998	0.929376	1.30592	0.399358	2.05928	1.06191	1.64117	0.854653	1.90919	0.983939	1.69591	0.939787	1.84884	0.966264	1.23968
I850T	missense	2374	8965	9750	2199	1692	228	8686	2017	20948	10585	28267	4712	4554	404	32998	2442	0.00277546	0.0123559	0.00827265	0.00229876	0.00200935	0.00246152	0.00649994	0.00148055	0.0256629	0.0109207	0.0196181	0.00564507	0.00483761	0.00587059	0.0252445	0.00186962	0.00167509	1.52256	1.56368	1.49778	1.50966	2.04605	2.62939	1.40158	1.80308	1.74673	2.13264	1.7954	1.50739	1.74343	1.87995	1.54312
I850P	missense	17	35	23	690	657	20	71	356	7172	5460	367	567	624	48	3646	1983	2.10351e-05	4.96112e-05	2.03613e-05	0.00072202	0.000780954	0.000225729	5.38731e-05	0.000261921	0.00878706	0.00563368	0.000255393	0.000680331	0.000663778	0.000710268	0.00278999	0.00151835	0.000890135	0.807969	1.16186	0.619701	0.73265	1.74208	1.56456	0.657068	1.60171	1.91182	1.52961	0.853851	1.41122	1.97916	1.3714	0.984913
I850G	missense	10120	8575	14285	8675	6685	519	16709	1640	205	2	6	118	483	4	432	2842	0.0118276	0.0118185	0.0121201	0.00906548	0.00793535	0.00558947	0.0125031	0.00120396	0.000252354	3.09486e-06	4.85802e-06	0.000142534	0.00051403	7.24764e-05	0.000331249	0.00217574	0.00168985	1.72357	0.660066	1.6187	-0.0798204	2.52111	0.0869023	1.79305	0.690054	2.2008	0.921876	1.83578	-0.255864	2.21673	1.19539	1.19182
I850C	missense	4	10	6	4	1	0	5	706	5	1	0	2	2	0	78	1191	5.84308e-06	1.5159e-05	5.93873e-06	5.22446e-06	2.37372e-06	1.0749e-05	4.48943e-06	0.000518707	7.35011e-06	2.06324e-06	6.94003e-07	3.5933e-06	3.18613e-06	1.44953e-05	6.04357e-05	0.000912234	0.000715471	0.0683036	0.492431	0.226267	-0.282224	0.0175435	-0.327075	0.192852	0.0682335	0.297889	0.0332906	0.38901	-0.157583	0.0386188	-0.0098899	0.280367
I850A	missense	1354	963	3896	1183	699	67	3880	1059	4874	517	8753	134	435	14	1482	1951	0.00158347	0.00132848	0.00330617	0.00123715	0.000830802	0.000730931	0.00290391	0.000777694	0.00597197	0.000534379	0.00607531	0.000161698	0.000463051	0.000217429	0.00113451	0.00149386	0.00113578	1.48476	0.983844	1.44164	1.33148	1.78218	0.911611	1.42111	1.51545	1.75371	1.0806	1.40086	0.915503	1.67175	1.27306	1.2343
I850V	missense	9912	10504	24351	3292	2919	361	19917	2737	88	14	142	4	11	2	60	1144	0.0115845	0.0144768	0.02066	0.00344083	0.00346563	0.00389113	0.0149034	0.0020088	0.000109027	1.54743e-05	9.92425e-05	5.98883e-06	1.27445e-05	4.34858e-05	4.66655e-05	0.000876265	0.00144253	1.64505	0.448441	1.6231	0.658296	2.11673	0.309844	1.66716	0.706426	1.77498	0.207467	1.75891	0.277943	1.8153	0.398099	1.04675
I850I	silent	6046	3701	6993	1604	1219	175	8875	1082	492	367	374	81	123	0	370	924	0.00706662	0.00510168	0.00593364	0.00167705	0.00144797	0.00189182	0.00664136	0.000794568	0.000603934	0.000379636	0.000260251	9.82168e-05	0.000131694	1.44953e-05	0.000283818	0.0007079	0.000751234	1.67289	0.855145	1.55736	0.879642	2.21219	-0.185248	1.76954	1.15532	1.83503	1.15907	1.73019	1.00132	1.8317	1.12704	1.26402
I850L	missense	291	2345	1198	401	164	16	1463	2547	436	140	673	107	82	17	1337	1821	0.000341236	0.00323299	0.00101722	0.000420046	0.000195832	0.000182733	0.00109542	0.0018694	0.000535333	0.000145458	0.000467758	0.000129359	8.81497e-05	0.000260915	0.00102358	0.00139437	0.00163189	1.05239	0.977	1.01938	0.862424	0.735138	1.05212	0.851112	0.969146	1.19084	1.03185	1.40393	0.654353	0.97627	0.818351	1.0147
I850M	missense	217	176	385	142	229	7	730	931	672	5166	7124	79	138	22	3161	629	0.000254758	0.000243922	0.000327478	0.00014942	0.000272978	8.59919e-05	0.000546962	0.000683784	0.000824438	0.00533038	0.00494477	9.58212e-05	0.000147624	0.000333391	0.00241896	0.000482137	0.00058296	1.12505	1.36422	0.993158	1.50536	0.851697	1.78314	1.01973	1.31744	1.18282	1.27266	1.0113	1.6426	1.37696	1.26955	1.24464
I850F	missense	3	34	18	5	11	0	32	717	21	4	3	7	2	0	429	1731	4.67446e-06	4.82331e-05	1.61194e-05	6.26935e-06	1.42423e-05	1.0749e-05	2.46919e-05	0.000526778	2.69504e-05	5.1581e-06	2.77601e-06	9.58212e-06	3.18613e-06	1.44953e-05	0.000328954	0.00132549	0.000926136	0.462699	0.75851	0.428195	-0.0918579	0.0104013	-0.536043	0.136467	0.284058	0.345882	0.225209	0.673054	-0.0425849	0.57062	-0.116753	0.610604
I850Y	missense	8	1	3	10	6	0	12	769	1	2	0	0	0	0	10	715	1.05175e-05	2.75618e-06	3.39356e-06	1.14938e-05	8.30802e-06	1.0749e-05	9.7271e-06	0.000564929	2.45004e-06	3.09486e-06	6.94003e-07	1.19777e-06	1.06204e-06	1.44953e-05	8.41509e-06	0.000547953	0.000556441	0.228888	0.197915	0.0937885	-0.186405	-0.021945	-0.042011	0.311593	-0.0690774	0.50009	-0.152849	-0.0562296	0.0363614	0.388251	-0.178318	0.213402
I850W	missense	58	29	18	36	48	0	11	573	5	3	0	0	1	0	13	579	6.89484e-05	4.13426e-05	1.61194e-05	3.8661e-05	5.81562e-05	1.0749e-05	8.97886e-06	0.000421129	7.35011e-06	4.12648e-06	6.94003e-07	1.19777e-06	2.12409e-06	1.44953e-05	1.07101e-05	0.000443872	0.0004325	0.278784	0.288941	0.474172	-0.146805	0.113952	0.0758003	0.825403	0.236195	0.933419	-0.0862668	0.690387	0.141969	1.05902	0.0801706	0.283863
I850_	nonsense	10	13	4	14	57	0	15	1116	5	2	1	0	0	0	0	122	1.28548e-05	1.92932e-05	4.24195e-06	1.56734e-05	6.88379e-05	1.0749e-05	1.19718e-05	0.000819513	7.35011e-06	3.09486e-06	1.38801e-06	1.19777e-06	1.06204e-06	1.44953e-05	7.65009e-07	9.41315e-05	0.000456822	0.190513	0.0697005	0.0632108	0.275039	-0.194042	0.94314	0.271099	0.597795	0.482301	0.403921	0.335234	0.40966	0.910129	0.325474	0.130107
C851E	missense	0	0	0	0	0	0	0	980	0	0	0	0	0	0	0	388	1.16862e-06	1.37809e-06	8.48389e-07	1.04489e-06	1.18686e-06	1.0749e-05	7.48238e-07	0.000719734	1.22502e-06	1.03162e-06	6.94003e-07	1.19777e-06	1.06204e-06	1.44953e-05	7.65009e-07	0.000297701	0.000508717	-0.42648	-0.16227	-0.240703	-0.0717133	-0.133981	0.2992	-0.264924	-0.0884407	-0.259159	0.0399902	-0.288867	-0.0671646	-0.267073	-0.00382774	-0.294375
C851D	missense	0	0	0	0	0	0	0	1520	0	0	0	0	0	0	0	1241	1.16862e-06	1.37809e-06	8.48389e-07	1.04489e-06	1.18686e-06	1.0749e-05	7.48238e-07	0.00111592	1.22502e-06	1.03162e-06	6.94003e-07	1.19777e-06	1.06204e-06	1.44953e-05	7.65009e-07	0.000950499	0.00103321	-0.528866	-0.396155	-0.330781	-0.289949	-0.33686	-0.350056	-0.368569	-0.35912	-0.38528	-0.326945	-0.397944	-0.313184	-0.398418	-0.335847	-0.462511
C851R	missense	1	0	0	0	0	0	0	2191	0	0	0	0	0	0	0	3014	2.33723e-06	1.37809e-06	8.48389e-07	1.04489e-06	1.18686e-06	1.0749e-05	7.48238e-07	0.00160821	1.22502e-06	1.03162e-06	6.94003e-07	1.19777e-06	1.06204e-06	1.44953e-05	7.65009e-07	0.00230737	0.00195779	-0.614186	-0.574832	-0.405845	-0.456672	-0.50592	-0.846059	-0.291122	-0.565907	-0.490377	-0.607267	-0.488838	-0.501132	-0.507867	-0.589496	-0.594509
C851K	missense	0	0	0	0	0	0	0	0	0	0	0	0	0	0	0	91	1.16862e-06	1.37809e-06	8.48389e-07	1.04489e-06	1.18686e-06	1.0749e-05	7.48238e-07	7.33674e-07	1.22502e-06	1.03162e-06	6.94003e-07	1.19777e-06	1.06204e-06	1.44953e-05	7.65009e-07	7.04073e-05	3.55705e-05	1.18176	0.128206	1.17422	0.199327	3.05275	1.10555	1.36309	0.247732	1.7219	0.495709	1.42447	0.238382	1.79603	0.408528	0.654985
C851H	missense	0	0	0	0	0	0	0	369	0	0	0	0	0	0	0	396	1.16862e-06	1.37809e-06	8.48389e-07	1.04489e-06	1.18686e-06	1.0749e-05	7.48238e-07	0.000271459	1.22502e-06	1.03162e-06	6.94003e-07	1.19777e-06	1.06204e-06	1.44953e-05	7.65009e-07	0.000303823	0.000287641	-0.198835	-0.166371	-0.0404221	-0.0755402	0.317098	0.287815	-0.0344809	-0.0931872	0.0212574	0.0335558	-0.0463453	-0.0714787	0.0249559	-0.00964987	-0.182603
C851Q	missense	0	0	0	0	0	0	0	993	0	0	0	0	0	0	0	1008	1.16862e-06	1.37809e-06	8.48389e-07	1.04489e-06	1.18686e-06	1.0749e-05	7.48238e-07	0.000729272	1.22502e-06	1.03162e-06	6.94003e-07	1.19777e-06	1.06204e-06	1.44953e-05	7.65009e-07	0.000772185	0.000750728	-0.429554	-0.354297	-0.243407	-0.250892	-0.140071	-0.23386	-0.268035	-0.310677	-0.262945	-0.261275	-0.292141	-0.269154	-0.271016	-0.276427	-0.391925
C851N	missense	0	0	0	0	0	0	0	705	0	0	0	0	0	0	6	504	1.16862e-06	1.37809e-06	8.48389e-07	1.04489e-06	1.18686e-06	1.0749e-05	7.48238e-07	0.000517974	1.22502e-06	1.03162e-06	6.94003e-07	1.19777e-06	1.06204e-06	1.44953e-05	5.35506e-06	0.000386475	0.000452224	-0.34968	0.177191	-0.173134	-0.120774	0.0181983	0.153242	-0.18718	-0.149291	-0.164555	-0.0424996	-0.207048	-0.122472	-0.168552	-0.0784683	-0.0862443
C851S	missense	0	0	0	0	0	0	1	2657	0	0	2	0	0	0	3	3161	1.16862e-06	1.37809e-06	8.48389e-07	1.04489e-06	1.18686e-06	1.0749e-05	1.49648e-06	0.0019501	1.22502e-06	1.03162e-06	2.08201e-06	1.19777e-06	1.06204e-06	1.44953e-05	3.06003e-06	0.00241987	0.00218499	-0.497362	-0.305128	-0.445438	-0.259094	-0.595093	-0.872683	-0.500492	-0.577006	-0.545812	-0.622314	-0.536782	-0.511221	-0.565598	-0.603111	-0.401245
C851T	missense	0	0	0	0	0	0	1	1430	0	0	0	0	0	0	0	781	1.16862e-06	1.37809e-06	8.48389e-07	1.04489e-06	1.18686e-06	1.0749e-05	1.49648e-06	0.00104989	1.22502e-06	1.03162e-06	6.94003e-07	1.19777e-06	1.06204e-06	1.44953e-05	7.65009e-07	0.000598462	0.000824175	-0.3528	-0.30295	-0.318253	-0.202981	-0.308643	-0.0913243	-0.354154	-0.251253	-0.367738	-0.180719	-0.382773	-0.215144	-0.38015	-0.203536	-0.327875
C851P	missense	0	0	0	0	0	0	0	1100	0	0	0	0	0	0	1	1068	1.16862e-06	1.37809e-06	8.48389e-07	1.04489e-06	1.18686e-06	1.0749e-05	7.48238e-07	0.000807775	1.22502e-06	1.03162e-06	6.94003e-07	1.19777e-06	1.06204e-06	1.44953e-05	1.53002e-06	0.000818103	0.000812939	-0.453422	-0.226287	-0.264406	-0.261751	-0.187367	-0.266166	-0.292197	-0.324145	-0.292346	-0.279533	-0.31757	-0.281396	-0.301636	-0.292947	-0.339855
C851G	missense	0	0	0	0	0	0	13	3943	0	0	0	0	0	0	1	2939	1.16862e-06	1.37809e-06	8.48389e-07	1.04489e-06	1.18686e-06	1.0749e-05	1.04753e-05	0.00289361	1.22502e-06	1.03162e-06	6.94003e-07	1.19777e-06	1.06204e-06	1.44953e-05	1.53002e-06	0.00224997	0.00257179	-0.13519	-0.43011	-0.526493	-0.451936	-0.777649	-0.831971	-0.593755	-0.560033	-0.659299	-0.599305	-0.634933	-0.495794	-0.683786	-0.582292	-0.28265
C851C	silent	4388	32	999	162	89	14	930	758	30	32	21	7	23	0	109	1483	0.00512906	4.54769e-05	0.000848389	0.000170317	0.000106817	0.000161235	0.00069661	0.000556858	3.79756e-05	3.40435e-05	1.52681e-05	9.58212e-06	2.54891e-05	1.44953e-05	8.41509e-05	0.0011357	0.00084628	1.22945	0.51498	1.23086	0.257666	1.23749	-0.449616	1.77782	0.400053	1.27952	0.274054	0.644607	0.390075	1.15744	0.522169	0.872215
C851A	missense	0	0	0	0	0	0	1	553	0	0	0	0	0	0	0	1160	1.16862e-06	1.37809e-06	8.48389e-07	1.04489e-06	1.18686e-06	1.0749e-05	1.49648e-06	0.000406455	1.22502e-06	1.03162e-06	6.94003e-07	1.19777e-06	1.06204e-06	1.44953e-05	7.65009e-07	0.00088851	0.000647483	-0.13125	-0.382567	-0.123335	-0.277271	0.130359	-0.312338	-0.12988	-0.343395	-0.0948299	-0.305628	-0.146745	-0.298892	-0.0959391	-0.316559	-0.256909
C851V	missense	0	0	0	0	0	0	0	977	0	0	0	0	0	0	2	3031	1.16862e-06	1.37809e-06	8.48389e-07	1.04489e-06	1.18686e-06	1.0749e-05	7.48238e-07	0.000717533	1.22502e-06	1.03162e-06	6.94003e-07	1.19777e-06	1.06204e-06	1.44953e-05	2.29503e-06	0.00232038	0.00151896	-0.425765	-0.354629	-0.240073	-0.457729	-0.132564	-0.849203	-0.2642	-0.567218	-0.258278	-0.609044	-0.288105	-0.502324	-0.266156	-0.591104	-0.390197
C851I	missense	0	0	0	0	0	0	0	421	0	0	0	0	0	0	1	541	1.16862e-06	1.37809e-06	8.48389e-07	1.04489e-06	1.18686e-06	1.0749e-05	7.48238e-07	0.00030961	1.22502e-06	1.03162e-06	6.94003e-07	1.19777e-06	1.06204e-06	1.44953e-05	1.53002e-06	0.000414791	0.000362201	-0.229536	-0.0894467	-0.0674328	-0.134067	0.256263	0.113698	-0.0655595	-0.165778	-0.0165608	-0.0648487	-0.0790528	-0.137456	-0.0144285	-0.0986908	-0.159491
C851L	missense	0	0	0	0	0	0	1	2470	0	0	1	0	0	0	2	3016	1.16862e-06	1.37809e-06	8.48389e-07	1.04489e-06	1.18686e-06	1.0749e-05	1.49648e-06	0.00181291	1.22502e-06	1.03162e-06	1.38801e-06	1.19777e-06	1.06204e-06	1.44953e-05	2.29503e-06	0.0023089	0.0020609	-0.480331	-0.35363	-0.430453	-0.326493	-0.561345	-0.84643	-0.483251	-0.566061	-0.524832	-0.607477	-0.518637	-0.501273	-0.543749	-0.589686	-0.41698
C851M	missense	0	0	0	0	0	0	0	352	0	0	0	0	0	0	0	260	1.16862e-06	1.37809e-06	8.48389e-07	1.04489e-06	1.18686e-06	1.0749e-05	7.48238e-07	0.000258987	1.22502e-06	1.03162e-06	6.94003e-07	1.19777e-06	1.06204e-06	1.44953e-05	7.65009e-07	0.000199743	0.000229365	-0.187854	-0.0818718	-0.0307611	0.00330515	0.338856	0.522381	-0.0233649	0.00460516	0.034784	0.166124	-0.0346467	0.0174045	0.0390427	0.110304	-0.134863
C851F	missense	1	0	0	0	0	0	1	561	0	0	0	0	0	0	0	409	2.33723e-06	1.37809e-06	8.48389e-07	1.04489e-06	1.18686e-06	1.0749e-05	1.49648e-06	0.000412325	1.22502e-06	1.03162e-06	6.94003e-07	1.19777e-06	1.06204e-06	1.44953e-05	7.65009e-07	0.000313772	0.000363048	-0.134597	-0.172862	-0.12628	-0.0815974	0.123726	0.269795	0.0305463	-0.1007	-0.0989531	0.0233715	-0.150311	-0.078307	-0.100233	-0.0188651	-0.15373
C851Y	missense	0	0	0	0	0	0	0	1040	0	0	2	0	0	0	0	652	1.16862e-06	1.37809e-06	8.48389e-07	1.04489e-06	1.18686e-06	1.0749e-05	7.48238e-07	0.000763754	1.22502e-06	1.03162e-06	2.08201e-06	1.19777e-06	1.06204e-06	1.44953e-05	7.65009e-07	0.000499739	0.000631747	-0.44034	-0.26663	-0.252896	0.0374355	-0.161444	0.00949944	-0.278954	-0.209219	-0.276231	-0.123738	-0.303632	-0.176939	-0.284853	-0.151976	-0.353485
C851W	missense	0	2	0	0	1	0	1	1810	0	0	2	1	0	0	2	1850	1.16862e-06	4.13426e-06	8.48389e-07	1.04489e-06	2.37372e-06	1.0749e-05	1.49648e-06	0.00132868	1.22502e-06	1.03162e-06	2.08201e-06	2.39553e-06	1.06204e-06	1.44953e-05	2.29503e-06	0.00141657	0.00137262	-0.407783	-0.255205	-0.366626	-0.15843	-0.417591	-0.573206	-0.409812	-0.452153	-0.435466	-0.233972	-0.1681	-0.397741	-0.243088	-0.449963	-0.331494
C851_	nonsense	0	0	0	0	0	0	0	436	0	0	0	0	0	0	0	470	1.16862e-06	1.37809e-06	8.48389e-07	1.04489e-06	1.18686e-06	1.0749e-05	7.48238e-07	0.000320615	1.22502e-06	1.03162e-06	6.94003e-07	1.19777e-06	1.06204e-06	1.44953e-05	7.65009e-07	0.000360455	0.000340535	-0.237691	-0.200806	-0.0746071	-0.107672	0.240105	0.192223	-0.0738142	-0.13304	-0.0266055	-0.0204688	-0.0877402	-0.107701	-0.0248892	-0.0585339	-0.219249
A852E	missense	41	29	210	13	16	0	238	1121	39	22	38	1	12	2	262	702	4.90819e-05	4.13426e-05	0.00017901	1.46285e-05	2.01766e-05	1.0749e-05	0.000178829	0.000823182	4.90008e-05	2.37273e-05	2.70661e-05	2.39553e-06	1.38066e-05	4.34858e-05	0.000201197	0.000538004	0.000680593	0.820732	0.841121	0.830991	0.505747	-0.196108	0.582657	0.586679	0.63369	0.461175	0.072031	0.523684	0.471903	0.541241	0.560504	0.830926
A852D	missense	8	1	10	0	0	0	10	709	112	33	13	12	17	4	1286	2042	1.05175e-05	2.75618e-06	9.33228e-06	1.04489e-06	1.18686e-06	1.0749e-05	8.23062e-06	0.000520908	0.000138427	3.50751e-05	9.71605e-06	1.5571e-05	1.91168e-05	7.24764e-05	0.000984566	0.0015635	0.00104221	0.208827	0.946105	0.318236	0.112602	0.0155847	0.271708	0.330766	0.627089	-0.16618	0.326469	-0.0360519	0.328655	-0.170244	0.348463	0.577466
A852R	missense	11631	1820	23857	1839	734	113	7787	7695	13303	15864	16930	402	325	48	5381	2413	0.0135933	0.0025095	0.0202409	0.0019226	0.000872342	0.00122538	0.00582728	0.00564635	0.0162977	0.0163667	0.0117502	0.000482699	0.000346227	0.000710268	0.00411728	0.00184743	0.00374689	1.18454	1.20074	1.40661	1.41555	1.10411	1.45485	1.46071	1.70001	1.31038	1.35913	1.06599	1.59566	1.09263	1.12915	1.19264
A852K	missense	672	1055	3047	1303	549	44	1934	1606	8	18	13	2	11	1	70	1170	0.000786479	0.00145526	0.00258589	0.00136254	0.000652773	0.000483705	0.00144784	0.00117901	1.10252e-05	1.96008e-05	9.71605e-06	3.5933e-06	1.27445e-05	2.89905e-05	5.43156e-05	0.000896163	0.00103759	1.22513	0.474502	1.3057	0.217229	1.3987	0.0705219	1.15739	0.166917	1.66181	0.0389087	1.32004	0.32328	1.4749	0.391677	0.849814
A852H	missense	611	977	834	38	24	7	1117	547	80	299	47	24	15	5	764	709	0.000715193	0.00134777	0.000708405	4.07508e-05	2.96715e-05	8.59919e-05	0.00083653	0.000402053	9.92265e-05	0.000309486	3.33122e-05	2.99441e-05	1.69927e-05	8.69716e-05	0.000585232	0.000543361	0.000472707	1.34823	1.05424	1.26072	0.542918	1.09737	0.964772	1.38919	0.795892	0.96189	0.867227	1.56854	1.01408	0.871362	0.617055	1.20123
A852Q	missense	10845	7197	28717	2114	2970	553	26664	491	2343	1097	3115	855	2619	133	6254	641	0.0126748	0.00991948	0.024364	0.00220995	0.00352616	0.00595494	0.0199518	0.000360967	0.00287144	0.00113272	0.00216251	0.00102529	0.00278256	0.00194237	0.00478513	0.000491321	0.000426144	2.1139	1.49786	2.00954	1.34634	3.10766	2.75821	2.09409	1.604	2.14129	2.01588	2.09181	1.31037	2.33457	2.10399	1.80588
A852N	missense	7	7	5	3	0	0	3	428	1212	1955	2858	1163	3010	129	1824	392	9.34893e-06	1.10247e-05	5.09034e-06	4.17957e-06	1.18686e-06	1.0749e-05	2.99295e-06	0.000314746	0.00148595	0.00201785	0.00198416	0.0013942	0.00319782	0.00188439	0.00139614	0.000300762	0.000307754	0.0902747	1.34857	0.297218	1.42242	0.248652	3.01574	0.421997	1.56483	0.377386	2.26815	0.434058	1.53675	-0.0193557	2.28413	0.71942
A852S	missense	35	4	24	58	1	3	270	2417	705	1375	5427	77	129	14	3062	2959	4.20702e-05	6.89044e-06	2.12097e-05	6.16486e-05	2.37372e-06	4.2996e-05	0.000202773	0.00177402	0.000864863	0.00141951	0.00376705	9.34257e-05	0.000138066	0.000217429	0.00234322	0.00226528	0.00201965	0.670806	1.0461	0.235161	1.16336	0.090002	0.678768	0.368784	0.967847	0.654045	0.775613	-0.112942	1.03431	-0.329661	0.807895	0.858451
A852T	missense	40	42	2211	79	113	10	449	1929	57	307	4487	73	36	9	1597	1279	4.79133e-05	5.92578e-05	0.00187664	8.35913e-05	0.000135302	0.000118239	0.000336707	0.00141599	7.10511e-05	0.000317739	0.00311469	8.86346e-05	3.92957e-05	0.000144953	0.00122248	0.00097958	0.00119779	0.841831	1.08391	1.20223	1.28521	0.662263	0.920855	0.452794	0.5806	0.806439	1.02395	0.478316	0.89476	0.948729	0.688264	0.962871
A852P	missense	76	38	164	9	17	0	129	2341	35	20	30	0	3	1	127	1463	8.99834e-05	5.37454e-05	0.000139984	1.04489e-05	2.13635e-05	1.0749e-05	9.7271e-05	0.00171826	4.41007e-05	2.1664e-05	2.15141e-05	1.19777e-06	4.24818e-06	2.89905e-05	9.79211e-05	0.0011204	0.00141933	0.506762	0.548247	0.629327	0.324686	-0.536541	-0.054371	0.556013	0.438082	0.152778	-0.378924	0.405907	0.297165	0.337963	0.013603	0.527504
A852G	missense	588	2	179	37	10	4	139	2194	5242	3370	2971	149	94	14	2962	4501	0.000688315	4.13426e-06	0.00015271	3.97059e-05	1.30555e-05	5.37449e-05	0.000104753	0.00161041	0.00642277	0.00347759	0.00206258	0.000179665	0.000100894	0.000217429	0.00226672	0.00344537	0.00252789	0.539198	0.954927	0.660514	0.971302	0.237993	0.444248	1.05219	1.33757	0.555348	0.849763	-0.215929	1.13533	0.209883	0.598258	0.747062
A852C	missense	5	0	6	1	0	0	2	503	8	4	4	0	0	0	3	559	7.0117e-06	1.37809e-06	5.93873e-06	2.08978e-06	1.18686e-06	1.0749e-05	2.24471e-06	0.000369771	1.10252e-05	5.1581e-06	3.47002e-06	1.19777e-06	1.06204e-06	1.44953e-05	3.06003e-06	0.000428566	0.000399169	-0.0145049	0.0436187	0.295786	0.162347	0.174117	0.0954258	0.31593	0.338917	0.131712	-0.0751752	-0.123219	0.196695	-0.0676103	-0.108035	0.0145569
A852A	silent	382	565	1488	11	51	15	701	3134	2587	46	117	8	45	0	347	924	0.00044758	0.000779998	0.00126325	1.25387e-05	6.17167e-05	0.000171984	0.000525263	0.00230007	0.00317035	4.84861e-05	8.18924e-05	1.07799e-05	4.88541e-05	1.44953e-05	0.000266223	0.0007079	0.00150398	0.832394	0.842251	1.02129	0.662282	0.611183	-0.185248	0.866228	1.54194	0.121344	0.460694	0.998713	0.565195	0.56835	0.843433	0.837323
A852V	missense	91	27	26	41	8	5	815	2224	786	136	148	65	39	0	1910	3736	0.000107513	3.85865e-05	2.29065e-05	4.38855e-05	1.06817e-05	6.44939e-05	0.000610562	0.00163242	0.00096409	0.000141332	0.000103407	7.90525e-05	4.24818e-05	1.44953e-05	0.00146193	0.00285992	0.00224617	0.947575	0.904089	0.268055	0.443655	0.316057	-0.966125	0.610189	0.938823	0.580226	0.649135	0.336238	0.496021	0.145717	0.404132	0.925832
A852I	missense	3	0	2	1	0	0	3	344	20	4	4	31	7	0	305	552	4.67446e-06	1.37809e-06	2.54517e-06	2.08978e-06	1.18686e-06	1.0749e-05	2.99295e-06	0.000253117	2.57254e-05	5.1581e-06	3.47002e-06	3.83285e-05	8.49636e-06	1.44953e-05	0.000234093	0.000423209	0.000338163	0.14115	0.919982	0.199604	0.164712	0.349461	0.102461	0.309683	0.539408	0.240716	1.02424	-0.0289451	0.19936	0.0459082	0.490288	0.530566
A852L	missense	69	36	39	148	287	19	1978	2285	140	427	23	105	155	3	1688	4184	8.18031e-05	5.09893e-05	3.39356e-05	0.000155689	0.000341816	0.00021498	0.00148076	0.00167718	0.000172728	0.000441533	1.66561e-05	0.000126963	0.000165679	5.79811e-05	0.0012921	0.00320277	0.00243997	1.1481	0.856399	0.343231	0.0791232	0.860517	-0.254135	0.539208	0.511506	0.936611	0.7631	0.398833	0.713435	1.17559	0.760992	1.00225
A852M	missense	2018	668	4285	222	134	29	1210	2100	46	9	5	2	25	7	341	564	0.00235944	0.000921941	0.0036362	0.000233011	0.000160226	0.00032247	0.000906116	0.00154145	5.75759e-05	1.03162e-05	4.16402e-06	3.5933e-06	2.76132e-05	0.000115962	0.000261633	0.000432393	0.000986921	1.05313	0.938065	1.32066	0.194951	1.08713	1.25342	1.35368	0.722245	1.07684	0.269263	1.13984	0.341704	0.973941	0.821246	0.995598
A852F	missense	9	3	1	0	1	0	101	1563	0	0	0	0	0	0	16	1092	1.16862e-05	5.51235e-06	1.69678e-06	1.04489e-06	2.37372e-06	1.0749e-05	7.63203e-05	0.00114747	1.22502e-06	1.03162e-06	6.94003e-07	1.19777e-06	1.06204e-06	1.44953e-05	1.30051e-05	0.00083647	0.000991968	0.544396	0.200397	-0.194134	-0.265925	-0.349757	-0.278583	0.169024	-0.329322	-0.393297	-0.286551	-0.0600759	-0.286101	-0.199172	-0.299297	0.372396
A852Y	missense	871	0	1	9	6	0	75	1482	2	6	2	2	4	0	50	687	0.00101903	1.37809e-06	1.69678e-06	1.04489e-05	8.30802e-06	1.0749e-05	5.68661e-05	0.00108804	3.67506e-06	7.22134e-06	2.08201e-06	3.5933e-06	5.31022e-06	1.44953e-05	3.90154e-05	0.000526524	0.000807281	0.488117	0.514991	-0.183211	0.0276203	-0.325156	-0.019701	1.23758	0.0347634	0.284187	0.207007	-0.391651	0.224376	0.191952	0.293394	0.501554
A852W	missense	7	0	5	0	2	1	148	2809	2	7	5	0	0	0	28	847	9.34893e-06	1.37809e-06	5.09034e-06	1.04489e-06	3.56058e-06	2.1498e-05	0.000111487	0.00206162	3.67506e-06	8.25296e-06	4.16402e-06	1.19777e-06	1.06204e-06	1.44953e-05	2.21852e-05	0.000648972	0.0013553	0.496077	0.35913	-0.0888305	0.118617	-0.300161	-0.13664	-0.0221903	-0.0139891	-0.561804	-0.20633	-0.550614	0.208363	-0.253223	-0.22671	0.427604
A852_	nonsense	4	6	26	1	3	0	23	1611	3	2	1	0	2	0	11	971	5.84308e-06	9.64662e-06	2.29065e-05	2.08978e-06	4.74744e-06	1.0749e-05	1.79577e-05	0.00118268	4.90008e-06	3.09486e-06	1.38801e-06	1.19777e-06	3.18613e-06	1.44953e-05	9.1801e-06	0.000743869	0.000963275	0.199533	0.153861	0.334252	-0.113565	-0.363741	-0.212966	-0.00193521	0.0212668	-0.202651	-0.249467	0.0715943	-0.0284178	-0.000631078	0.0484637	0.176697
Q853E	missense	1926	3372	5265	469	650	244	9884	1190	7	12	17	1	0	1	83	404	0.00225192	0.00464829	0.00446762	0.000491099	0.000772646	0.0026335	0.00739633	0.000873805	9.80015e-06	1.34111e-05	1.24921e-05	2.39553e-06	1.06204e-06	2.89905e-05	6.42607e-05	0.000309945	0.000591875	1.67583	0.722281	1.47954	0.464066	2.32123	0.664313	1.4768	0.38701	1.45449	0.246339	1.6834	0.467861	1.61512	-0.0153558	1.19905
Q853D	missense	141	113	23	164	96	1	224	931	69	76	13	42	20	0	11	341	0.000165943	0.000157102	2.03613e-05	0.000172407	0.000115125	2.1498e-05	0.000168354	0.000683784	8.57513e-05	7.94348e-05	9.71605e-06	5.15039e-05	2.23029e-05	1.44953e-05	9.1801e-06	0.000261732	0.000472758	0.849955	0.364304	0.422598	0.448606	0.210381	0.371216	0.918421	0.932176	1.22397	1.26952	0.901875	0.88067	1.11838	0.90374	0.60713
Q853R	missense	62958	43377	60662	34168	15334	1261	41994	5088	6513	9480	6188	2008	1052	57	3864	2786	0.0735749	0.0597787	0.0514658	0.0357029	0.0182005	0.0135652	0.0314223	0.00373366	0.00797977	0.00978079	0.00429519	0.00240631	0.00111833	0.000840726	0.00295676	0.00213288	0.00293327	1.67449	1.10508	1.68325	1.19935	2.4077	1.4688	1.95756	1.5	2.26953	1.82149	1.95745	1.45611	2.12639	1.4234	1.38978
Q853K	missense	69	1723	67	506	189	6	149	2131	1255	6688	7251	2248	1484	71	5495	899	8.18031e-05	0.00237582	5.76905e-05	0.00052976	0.000225503	7.52429e-05	0.000112236	0.00156419	0.00153862	0.00690051	0.00503291	0.00269377	0.00157714	0.00104366	0.00420449	0.000688767	0.00112648	0.562104	1.40374	0.466548	1.44163	0.407121	2.22189	0.555691	1.37976	1.30884	2.21443	1.37164	1.62172	1.07191	1.84499	0.982922
Q853H	missense	730	938	350	1007	622	0	323	702	414	375	229	231	124	0	110	529	0.000854258	0.00129402	0.000297785	0.00105325	0.000739414	1.0749e-05	0.000242429	0.000515773	0.000508383	0.000387889	0.000159621	0.000277882	0.000132756	1.44953e-05	8.49159e-05	0.000405607	0.00046069	1.00092	0.72424	1.03155	0.892439	0.0201683	0.126219	1.37232	1.24502	1.82553	1.66382	1.49647	1.1239	1.75984	1.28862	0.862579
Q853Q	silent	615	509	403	417	217	0	333	561	414	3340	3054	361	130	18	2516	1015	0.000719868	0.000702825	0.000342749	0.000436765	0.000258736	1.0749e-05	0.000249912	0.000412325	0.000508383	0.00344664	0.00212018	0.000433591	0.000139128	0.00027541	0.00192553	0.000777542	0.000594933	1.06028	1.22198	1.10642	1.25633	0.123726	1.40901	1.38477	1.09328	1.63676	1.59876	1.40032	1.44892	1.5124	1.11591	1.14113
Q853N	missense	49329	52425	28387	346968	169219	4409	18707	907	30930	38260	24045	92574	30080	756	7406	1403	0.0576478	0.0722476	0.0240841	0.362545	0.200841	0.047403	0.013998	0.000666176	0.0378911	0.0394708	0.016688	0.110883	0.0319474	0.0109729	0.00566642	0.00107448	0.000870326	1.8881	1.37427	1.88131	1.58338	3.78386	3.28898	2.30725	2.02309	3.43181	3.2489	2.43327	1.89707	3.3617	2.57824	1.63119
Q853S	missense	8528	23202	8456	3317	1962	185	6410	3424	28639	14116	30315	5614	2099	305	16588	1780	0.00996713	0.0319758	0.00717483	0.00346695	0.00232981	0.00199931	0.00479695	0.00251283	0.0350845	0.0145634	0.0210394	0.00672545	0.00223029	0.00443555	0.0126907	0.00136299	0.00193791	1.32813	1.4888	1.35988	1.58222	1.70511	2.64938	1.57871	1.94969	1.71277	2.28789	1.90032	1.63537	1.62932	1.74889	1.40846
Q853T	missense	92	77	165	180	233	27	1284	2154	165	97	68	197	70	4	767	924	0.000108681	0.000107491	0.000140833	0.000189125	0.000277725	0.000300972	0.000961486	0.00158107	0.000203353	0.000101099	4.78862e-05	0.000237158	7.54052e-05	7.24764e-05	0.000587527	0.0007079	0.00114448	1.06105	1.00173	0.647661	0.561412	1.04347	0.714862	0.620298	0.901518	1.00953	1.4377	0.599005	0.720919	1.13108	0.967569	1.03139
Q853P	missense	111	97	60	49	37	0	49	1156	419	598	139	154	85	5	1147	453	0.000130885	0.000135053	5.17518e-05	5.22446e-05	4.51007e-05	1.0749e-05	3.74119e-05	0.00084886	0.000514508	0.00061794	9.71605e-05	0.000185654	9.13358e-05	8.69716e-05	0.00087823	0.000347445	0.000598153	0.448317	1.2261	0.569782	0.828211	-0.210318	1.21486	0.811224	1.2839	0.818428	1.58527	0.810473	1.25538	0.772948	1.22593	0.83721
Q853G	missense	6476	1685	1729	1480	639	66	6028	1764	81	392	105	33	96	3	1097	2057	0.00756913	0.00232346	0.00146771	0.00154748	0.000759591	0.000720182	0.00451113	0.00129493	0.000100452	0.000405427	7.35644e-05	4.0724e-05	0.000103018	5.79811e-05	0.000839979	0.00157498	0.00143496	1.46856	0.912634	1.1701	0.491788	1.53945	0.142819	1.67035	0.550615	1.67144	0.628038	1.41308	0.845771	1.49221	0.828095	1.1906
Q853C	missense	25	21	15	7	5	0	111	1361	62	59	50	9	6	0	137	1399	3.0384e-05	3.03179e-05	1.35742e-05	8.35913e-06	7.12116e-06	1.0749e-05	8.38027e-05	0.000999263	7.71762e-05	6.18972e-05	3.53942e-05	1.19777e-05	7.43431e-06	1.44953e-05	0.000105571	0.00107142	0.00103534	0.598518	0.572407	0.261391	0.426678	-0.285781	-0.417028	0.427528	0.578986	0.244491	0.363002	0.398329	0.529118	0.171276	0.186439	0.585463
Q853A	missense	1093	1351	3614	2683	925	241	5082	1023	98	49	33	18	37	5	380	999	0.00127847	0.00186318	0.00306693	0.00280449	0.00109903	0.00260126	0.00380329	0.000751282	0.000121277	5.1581e-05	2.35961e-05	2.27575e-05	4.03577e-05	8.69716e-05	0.000291468	0.000765297	0.000758289	1.55582	0.844797	1.43331	0.413708	2.38542	0.773228	1.37871	0.762825	1.99901	0.67223	1.49359	0.561786	1.7659	0.766493	1.20031
Q853V	missense	23	16	15	10	6	1	68	1761	230	152	978	65	59	5	1103	994	2.80468e-05	2.34275e-05	1.35742e-05	1.14938e-05	8.30802e-06	2.1498e-05	5.16284e-05	0.00129273	0.000282979	0.000157838	0.000679429	7.90525e-05	6.37227e-05	8.69716e-05	0.000844569	0.000761471	0.0010271	0.425313	1.06015	0.208501	1.04632	-0.0842436	0.776031	0.347756	0.961553	0.262022	1.0674	0.270156	0.799864	0.140324	0.898561	0.74273
Q853I	missense	3635	359	1374	582	322	83	3502	1160	218	162	58	85	31	1	366	612	0.00424909	0.000496112	0.00116654	0.000609172	0.000383356	0.000902915	0.00262108	0.000851795	0.000268279	0.000168154	4.09462e-05	0.000103008	3.39854e-05	2.89905e-05	0.000280758	0.000469127	0.000660461	1.43959	0.935851	1.20897	0.609322	1.83783	0.432508	1.63289	1.06205	1.52379	1.30416	1.13324	0.915931	1.41286	0.85731	1.18772
Q853L	missense	19967	14188	18857	5632	2597	535	12767	2487	2675	19227	17740	1909	1111	113	7570	3232	0.0233349	0.0195537	0.0159989	0.00588587	0.00308346	0.00576146	0.0095535	0.00182538	0.00327815	0.019836	0.0123123	0.00228773	0.00118099	0.00165246	0.00579188	0.00247421	0.00214979	1.56359	1.21064	1.59025	1.36942	2.3426	1.76371	1.85529	1.25796	1.9569	1.75859	1.8575	1.57449	1.80898	1.39653	1.38711
Q853M	missense	8	32	22	18	8	0	24	590	16570	23843	37779	5038	3972	422	23065	652	1.05175e-05	4.54769e-05	1.9513e-05	1.98529e-05	1.06817e-05	1.0749e-05	1.8706e-05	0.000433601	0.0202998	0.024598	0.0262195	0.00603554	0.0042195	0.0061315	0.0176457	0.000499739	0.00046667	0.443326	1.75735	0.50742	1.81222	0.10045	3.39161	0.374121	2.05606	0.733356	2.57082	0.706833	1.95908	0.542758	2.2182	1.10034
Q853F	missense	39	34	23	32	22	0	26	1065	29930	22013	17216	4350	2913	330	17724	2241	4.67446e-05	4.82331e-05	2.03613e-05	3.44814e-05	2.72978e-05	1.0749e-05	2.02024e-05	0.000782096	0.036666	0.0227101	0.0119487	0.00521148	0.0030948	0.00479794	0.0135598	0.0017158	0.00124895	0.323584	1.45576	0.395005	1.43259	-0.172422	2.56456	0.587249	1.9063	0.72249	2.13452	0.574759	1.68074	0.647107	1.77675	0.889674
Q853Y	missense	28893	17119	11428	15681	8349	782	35879	267	891	1034	909	210	170	7	836	1985	0.033766	0.0235929	0.00969624	0.016386	0.00991029	0.00841646	0.0268468	0.000196625	0.00109272	0.00106773	0.000631543	0.000252729	0.00018161	0.000115962	0.000640312	0.00151988	0.000858252	2.32503	0.865125	1.94507	0.902658	3.54874	0.550392	2.46923	1.11542	2.89216	1.21629	2.45841	1.05853	2.826	1.00043	1.59508
Q853W	missense	48	209	53	29	12	0	138	729	5	23	38	0	3	0	27	1313	5.72622e-05	0.000289399	4.5813e-05	3.13468e-05	1.54292e-05	1.0749e-05	0.000104005	0.000535582	7.35011e-06	2.47589e-05	2.70661e-05	1.19777e-06	4.24818e-06	1.44953e-05	2.14202e-05	0.0010056	0.000770591	0.794545	0.263827	0.639341	0.388165	0.00273353	-0.381572	0.724693	0.0455133	0.803967	-0.344757	1.11458	0.348371	0.589628	0.0445188	0.529186
Q853_	nonsense	132	351	259	47	27	0	199	1640	19	158	189	16	16	0	94	1380	0.000155426	0.000485087	0.000220581	5.01548e-05	3.32321e-05	1.0749e-05	0.000149648	0.00120396	2.45004e-05	0.000164028	0.000131861	2.0362e-05	1.80548e-05	1.44953e-05	7.26758e-05	0.00105688	0.00113042	0.690379	0.499937	0.795792	0.676488	-0.37199	-0.409386	0.769245	0.31464	0.706184	0.535041	1.04158	0.738544	0.576821	0.444117	0.595158
K854E	missense	105	35	12	22	18	19	1973	2389	121	24	5	4	6	0	306	1251	0.000123873	4.96112e-05	1.10291e-05	2.40325e-05	2.25503e-05	0.00021498	0.00147702	0.00175348	0.000149452	2.57905e-05	4.16402e-06	5.98883e-06	7.43431e-06	1.44953e-05	0.000234858	0.000958152	0.00135582	1.13712	0.756011	0.103236	0.0453737	0.839935	-0.354541	0.626759	0.759132	0.386476	0.179229	0.380953	0.367265	0.34808	0.218394	0.946564
K854D	missense	75	31	36	30	45	3	466	753	91	182	9	20	16	2	1550	1045	8.88148e-05	4.40988e-05	3.13904e-05	3.23916e-05	5.45956e-05	4.2996e-05	0.000349427	0.00055319	0.000112702	0.000188786	6.94003e-06	2.51531e-05	1.80548e-05	4.34858e-05	0.00118653	0.000800501	0.000676845	1.06992	1.11857	0.555042	0.175197	0.629085	0.360419	0.820778	0.735241	0.804094	0.689649	0.638597	0.827215	0.95841	0.523579	1.09424
K854R	missense	17739	11872	18616	5032	2853	455	19298	5804	258	1578	2530	184	179	18	1269	3484	0.0207312	0.016362	0.0157945	0.00525894	0.0033873	0.00490154	0.0144402	0.00425898	0.00031728	0.00162893	0.00175652	0.000221587	0.000191168	0.00027541	0.000971561	0.00266706	0.00346302	1.46223	0.835832	1.41358	0.989242	1.87588	0.719656	1.6271	0.695963	1.68086	0.996984	1.60245	1.02887	1.58338	0.854268	1.14903
K854K	silent	217	145	416	79	109	3	670	1158	124	76	2270	17	25	2	683	2552	0.000254758	0.000201201	0.000353778	8.35913e-05	0.000130555	4.2996e-05	0.000502068	0.000850328	0.000153127	7.94348e-05	0.00157608	2.15598e-05	2.76132e-05	4.34858e-05	0.000523266	0.0019538	0.00140207	1.05416	0.773858	0.964252	1.02737	0.430199	-0.138615	0.968214	0.598661	0.953097	0.35889	0.909194	0.454662	1.09076	0.389898	0.914011
K854H	missense	38	55	20	35	10	5	122	1556	2	1	0	3	3	0	65	1082	4.5576e-05	7.71729e-05	1.78162e-05	3.76161e-05	1.30555e-05	6.44939e-05	9.20333e-05	0.00114233	3.67506e-06	2.06324e-06	6.94003e-07	4.79106e-06	4.24818e-06	1.44953e-05	5.04906e-05	0.000828817	0.000985573	0.589151	0.475529	0.289762	-0.264197	0.481207	-0.273442	0.49173	-0.0710231	0.638562	0.154532	0.597432	-0.137261	0.312736	0.0998147	0.53234
K854Q	missense	668	474	621	75	123	63	2182	1077	4	17	14	1	4	0	22	927	0.000781804	0.000654592	0.000527698	7.94118e-05	0.000147171	0.000687935	0.0016334	0.0007909	6.12509e-06	1.85692e-05	1.04101e-05	2.39553e-06	5.31022e-06	1.44953e-05	1.75952e-05	0.000710196	0.000750548	1.34649	0.294267	1.06126	0.273922	1.74635	-0.187058	1.25034	0.0840967	0.959182	-0.015736	1.22063	0.361111	1.14834	0.20781	0.820381
K854N	missense	62	81	31	73	59	0	100	471	110	38	45	112	96	0	384	1071	7.36228e-05	0.000113003	2.71485e-05	7.7322e-05	7.12116e-05	1.0749e-05	7.5572e-05	0.000346294	0.000135977	4.02332e-05	3.19242e-05	0.000135347	0.000103018	1.44953e-05	0.000294528	0.000820399	0.000583346	0.821793	0.832894	0.621434	0.457463	0.204463	-0.267733	0.887145	0.773291	1.18902	1.21381	0.989145	0.494397	1.17828	1.01463	0.827343
K854S	missense	157	222	340	98	76	10	677	2477	1360	1339	388	345	93	28	2702	4765	0.000184641	0.000307314	0.000289301	0.000103444	9.13883e-05	0.000118239	0.000507305	0.00181804	0.00166725	0.00138237	0.000269967	0.000414427	9.98322e-05	0.000420363	0.00206782	0.00364741	0.00273272	0.879178	0.924943	0.766841	0.578331	0.546641	0.781074	0.712548	1.00983	0.795845	1.09593	0.825542	0.927752	0.756355	0.578934	0.902061
K854T	missense	3	13	7	2	2	6	126	944	1272	73	86	23	139	54	2309	845	4.67446e-06	1.92932e-05	6.78712e-06	3.13468e-06	3.56058e-06	7.52429e-05	9.50262e-05	0.000693322	0.00155945	7.63399e-05	6.03783e-05	2.87464e-05	0.000148686	0.00079724	0.00176717	0.000647441	0.000670381	0.713199	1.24158	0.194097	0.62177	0.783516	2.10586	0.0715419	1.39732	0.0675387	0.79893	0.376824	0.680309	0.0731539	1.18729	0.977388
K854P	missense	8	220	0	1	3	1	149	1529	16	27	1	22	8	0	786	445	1.05175e-05	0.000304557	8.48389e-07	2.08978e-06	4.74744e-06	2.1498e-05	0.000112236	0.00112252	2.08253e-05	2.88854e-05	1.38801e-06	2.75486e-05	9.5584e-06	1.44953e-05	0.000602062	0.000341323	0.000731922	0.639566	1.15362	-0.331993	0.0328849	-0.0189312	0.222726	0.149318	0.540278	-0.187637	0.987831	0.943231	0.610023	0.015005	0.585475	0.896594
K854G	missense	571	122	8	203	75	14	1085	2069	104	10	6	12	30	2	302	2290	0.000668448	0.000169505	7.6355e-06	0.000213158	9.02014e-05	0.000161235	0.000812587	0.0015187	0.000128627	1.13478e-05	4.85802e-06	1.5571e-05	3.29234e-05	4.34858e-05	0.000231798	0.0017533	0.001636	1.03117	0.631632	0.0572305	-0.0392391	0.773348	-0.0780566	1.05912	0.583255	1.05551	0.290256	0.722301	0.0652292	0.806321	0.471171	0.8314
K854C	missense	5	7	4	2	2	0	9	1487	3	0	0	0	0	1	6	683	7.0117e-06	1.10247e-05	4.24195e-06	3.13468e-06	3.56058e-06	1.0749e-05	7.48238e-06	0.00109171	4.90008e-06	1.03162e-06	6.94003e-07	1.19777e-06	1.06204e-06	2.89905e-05	5.35506e-06	0.000523463	0.000807585	0.0138286	0.116066	0.00430457	-0.17781	-0.326713	0.371216	0.0600706	0.1032	-0.0630262	-0.138398	0.124715	-0.186769	-0.0628182	-0.165241	0.0649472
K854A	missense	680	274	779	202	212	58	3042	1678	1707	13	2	5	39	8	688	1009	0.000795828	0.000378974	0.000661744	0.000212113	0.000252801	0.00063419	0.00227689	0.00123184	0.00209233	1.44427e-05	2.08201e-06	7.18659e-06	4.24818e-05	0.000130457	0.000527091	0.00077295	0.00100239	1.32059	0.962151	1.01675	-0.0445516	1.50374	0.994427	1.14982	1.42454	1.1143	0.304748	0.97449	0.289908	1.17767	0.778318	1.14137
K854V	missense	537	5	2	0	3	0	159	1884	955	33	11	47	8	9	2205	2625	0.000628715	8.26853e-06	2.54517e-06	1.04489e-06	4.74744e-06	1.0749e-05	0.000119718	0.00138297	0.00117112	3.50751e-05	8.32804e-06	5.74927e-05	9.5584e-06	0.000144953	0.00168761	0.00200967	0.00169632	0.605919	1.00409	-0.149196	0.0364306	-0.436118	0.518963	1.06676	1.06644	-0.446984	0.659998	-0.00565951	0.275454	-0.0474879	0.0784227	0.805006
K854I	missense	1	2	0	2	1	0	77	707	4	2	0	1	0	0	31	193	2.33723e-06	4.13426e-06	8.48389e-07	3.13468e-06	2.37372e-06	1.0749e-05	5.83626e-05	0.000519441	6.12509e-06	3.09486e-06	6.94003e-07	2.39553e-06	1.06204e-06	1.44953e-05	2.44803e-05	0.000148468	0.000333954	0.666801	0.676134	-0.173715	0.0590742	0.0168897	0.688296	-0.0240335	0.449038	0.150576	0.478981	0.0654978	0.313093	0.0381955	0.19515	0.671467
K854L	missense	23	9	5	24	43	6	910	2319	2748	67	187	71	76	14	3667	4441	2.80468e-05	1.37809e-05	5.09034e-06	2.61223e-05	5.22219e-05	7.52429e-05	0.000681645	0.00170212	0.00336758	7.01502e-05	0.000130473	8.62391e-05	8.17774e-05	0.000217429	0.00280605	0.00339945	0.00255079	0.963525	1.00063	-0.0494721	0.454873	0.368027	0.451752	0.282736	1.19016	0.419005	0.622012	0.0697496	0.310951	0.608485	0.542014	0.982079
K854M	missense	25	14	18	9	10	1	216	1347	73	8	10	3	2	0	358	963	3.0384e-05	2.06713e-05	1.61194e-05	1.04489e-05	1.30555e-05	2.1498e-05	0.000162368	0.000988992	9.06514e-05	9.28458e-06	7.63404e-06	4.79106e-06	3.18613e-06	1.44953e-05	0.000274638	0.000737746	0.000863369	0.755344	0.840201	0.298811	0.208462	0.0396566	-0.208344	0.42997	0.703511	0.311636	0.191323	0.30564	0.206153	0.355905	0.0508274	0.797772
K854F	missense	100	301	52	101	53	13	2095	1163	15	21	1	3	1	1	615	1675	0.00011803	0.000416183	4.49646e-05	0.000106579	6.40905e-05	0.000150486	0.00156831	0.000853996	1.96003e-05	2.26956e-05	1.38801e-06	4.79106e-06	2.12409e-06	2.89905e-05	0.000471245	0.00128264	0.00106832	1.31908	0.837551	0.539667	-0.215983	1.00775	-0.130005	0.785366	0.21747	1.02173	0.0165083	1.0889	0.278364	0.876384	-0.223317	1.07832
K854Y	missense	3637	3087	1936	4452	3536	453	7789	503	2186	2802	4065	2590	2236	180	6958	1115	0.00425143	0.00425554	0.00164333	0.0046529	0.00419793	0.00488004	0.00582877	0.000369771	0.00267912	0.00289163	0.00282182	0.00310341	0.00237579	0.00262364	0.00532369	0.000854072	0.000611922	1.821	1.40795	1.45075	1.29242	3.00442	2.61713	1.83023	1.45891	2.34848	2.19118	1.87533	1.39181	2.37958	1.90065	1.61447
K854W	missense	2	4	2	0	0	1	48	598	17	2	1	1	2	2	97	566	3.50585e-06	6.89044e-06	2.54517e-06	1.04489e-06	1.18686e-06	2.1498e-05	3.66637e-05	0.00043947	2.20503e-05	3.09486e-06	1.38801e-06	2.39553e-06	3.18613e-06	4.34858e-05	7.49708e-05	0.000433923	0.000436697	0.597297	0.685549	0.0862804	-0.0122399	0.414888	0.702899	0.111303	0.497637	-0.117289	0.139987	0.234133	0.0858071	-0.119329	0.202618	0.641423
[truncated: 23 more rows]
[truncated: 6 more columns]

## Sheet: Figure 2
Figure 2A
Bald				WT				S813V				S813K
32	27	31	41	84496	90229	109194	95420	86945	66480	85506	85999	95664	67140	68683	115942
Figure 2B
[truncated: 24 more rows]

## Sheet: Figure 3
Figure 3A
[truncated: 83 more rows]

## Sheet: Figure 4
resi	mutational tolerance
[truncated: 48 more rows]

[truncated: 7 more sheets: Figure 5, Figure S1, Figure S2, Figure S3, Figure S4, Figure S5, Figure S6]
